# Supplementary material for: A pilot study to disentangle the infant gut microbiota composition and identification of bacteria correlates with high fat mass
Source: Microbiome Res Rep. 2023 Jun 25;2(3):23. doi: 10.20517/mrr.2023.11 (PMC10688801; doi:10.20517/mrr.2023.11)
Supplement: Supplementary file 1 [file mrr-2-3-23-SupplementaryMaterials.zip]

Archive with 8 entries (7 files):
- mrr-2-3-23-SupplementaryMaterials/TableS1.xlsx
- mrr-2-3-23-SupplementaryMaterials/TableS2.xlsx
- mrr-2-3-23-SupplementaryMaterials/TableS3.xlsx
- mrr-2-3-23-SupplementaryMaterials/TableS4.xlsx
- mrr-2-3-23-SupplementaryMaterials/TableS5.xlsx
- mrr-2-3-23-SupplementaryMaterials/TableS6.xlsx
- mrr-2-3-23-SupplementaryMaterials/TableS7.xlsx
- mrr-2-3-23-SupplementaryMaterials/
