# Supplementary material for: A pilot study to disentangle the infant gut microbiota composition and identification of bacteria correlates with high fat mass
Source: Microbiome Res Rep. 2023 Jun 25;2(3):23. doi: 10.20517/mrr.2023.11 (PMC10688801; doi:10.20517/mrr.2023.11)
Supplement: Supplementary file 1 [file mrr-2-3-23-SupplementaryMaterials.zip › mrr-2-3-23-SupplementaryMaterials/TableS1.xlsx]

## Sheet: TableS1
Table S1. Metadata related to the samples sequenced in this study.
Sample name	Delivery type	Gestational age (weeks)	Mode of delivery	Feeding	Sex	Birth weight (g)	Days of life (T0)	Weight (g)	Fat mass % (FM %)	kg FM	Feeding	T1 days	Weight (g)	Fat mass % (FM %)	kg FM	Feeding	T2 days	Weight (g)	Fat mass % (FM %)	kg FM	Feeding
S001	Late Preterm	35.42	C-section	Exclusively formula	Female	2245	2	2056	4.518	0.09	Exclusively formula	34	3394	16	0.54	Exclusively formula	118	6680	26.6	1.78	Exclusively formula
S002	Late Preterm	36	C-section	Breast milk and formula	Female	2495	3	2276	8.774	0.199	Breast milk and formula	29	3196	9.4	0.3	Breast milk and formula	115	5562	25.9	1.44	Breast milk and formula
S003	Late Preterm	36.14	C-section	Breast milk and formula	Female	2410	5	2393	1.7	0.04	Breast milk and formula	33	3635	13.4	0.49	Exclusive breast milk	117	5740	26.8	1.54	Exclusive breast milk
S004	Late Preterm	36.43	C-section	Breast milk and formula	Male	2570	1	2404	1.6	0.04	Breast milk and formula	28	3095	7.6	0.24	Breast milk and formula	99	5666	27.9	1.58	Breast milk and formula
S005	Late Preterm	35.86	Vaginal	Breast milk and formula	Male	2490	7	2380	2.499	0.059	Breast milk and formula	28	3315	20.6	0.68	Exclusive breast milk	117	6876	36.8	2.5	Exclusive breast milk
S006	Late Preterm	36.29	C-section	Breast milk and formula	Male	2550	3	2341	2.8	0.07	Breast milk and formula	29	3582	14.2	0.51	Exclusively formula	100	5960	23.7	1.41	Exclusively formula
S007	Late Preterm	36.14	Vaginal	Breast milk and formula	Male	2590	4	2519	1.7	0.04	Breast milk and formula	27	3231	4.9	0.16	Breast milk and formula	118	6078	21.6	1.31	Breast milk and formula
S008	Late Preterm	34.86	Vaginal	Breast milk and formula	Female	2345	4	2232	2.9	0.07	Breast milk and formula	35	3521	19.6	0.69	Exclusive breast milk	131	6639	25	1.66	Breast milk and formula
S009	Late Preterm	35.86	Vaginal	Breast milk and formula	Male	2795	2	2592	6.5	0.17	Breast milk and formula	28	3589	20.6	0.74	Exclusively formula	115	5622	21.7	1.21	Exclusively formula
S010	Late Preterm	36.29	C-section	Breast milk and formula	Female	2475	7	2373	4.6	0.11	Breast milk and formula	41	3805	15.7	0.6	Exclusive breast milk	125	6434	23.1	1.49	Breast milk and formula
S011	Late Preterm	34.57	Vaginal	Breast milk and formula	Female	2400	2	2247	7.2	0.16	Breast milk and formula	39	3546	17.4	0.62	Breast milk and formula	123	5655	22.8	1.29	Exclusively formula
S012	Late Preterm	36	C-section	Breast milk and formula	Female	3040	3	2759	3.8	0.1	Breast milk and formula	29	3967	17.1	0.68	Breast milk and formula	126	7757	28.2	2.19	Exclusively formula
S013	Late Preterm	34	C-section	Breast milk and formula	Male	2120	7	2027	1.3	0.03	Breast milk and formula	35	3202	15.4	0.49	Breast milk and formula	135	6789	28.2	1.92	Exclusively formula
S014	Term	40	Vaginal	Exclusive breast milk	Male	3540	2	3240	3.6	0.12	Exclusive breast milk	31	3706	10.2	0.3791	Exclusive breast milk	94	5318	16.3	0.87	Breast milk and formula
S015	Term	40.57	Vaginal	Exclusive breast milk	Male	3710	2	3437	7.7	0.26	Exclusive breast milk	33	4288	12.4	0.53	Exclusive breast milk	93	6258	23.6	1.4743	Exclusive breast milk
S016	Term	40	Vaginal	Exclusive breast milk	Female	3640	1	3275	8.1	0.27	Exclusive breast milk	29	4211	17.2	0.7261	Exclusive breast milk	98	5327	29.4	1.5666	Exclusive breast milk
S017	Term	39.71	Vaginal	Exclusive breast milk	Male	3280	5	3117	1.3	0.04	Exclusive breast milk	31	4313	15.7	0.68	Exclusive breast milk	90	6492	27.3	1.77	Exclusive breast milk
S018	Term	39	C-section	Exclusive breast milk	Female	3690	2	3325	1.5	0.05	Exclusive breast milk	30	4648	15.8	0.73	Exclusive breast milk	91	6071	28.5	1.73	Exclusive breast milk
S019	Term	38.71	Vaginal	Exclusive breast milk	Female	3050	4	2973	4.4	0.1318	Exclusive breast milk	26	4346	19.3	0.838	Exclusive breast milk	96	6912	26.2	1.807	Exclusive breast milk
S020	Term	40.71	C-section	Exclusive breast milk	Male	3430	2	3146	5.4	0.17	Exclusive breast milk	38	4206	9.5	0.4	Breast milk and formula	96	5865	21.1	1.24	Breast milk and formula
S021	Term	40.57	C-section	Exclusive breast milk	Male	3660	2	3278	5.4	0.1755	Exclusive breast milk	30	4343	14.2	0.6162	Exclusive breast milk	99	7010	27.3	1.916	Exclusive breast milk
S022	Term	40.71	Vaginal	Exclusive breast milk	Male	3290	2	3072	5.655	0.1737	Exclusive breast milk	30	4456	13.5	0.6	Exclusive breast milk	93	6609	23.1	1.46	Exclusive breast milk
S023	Term	40.43	Vaginal	Exclusive breast milk	Male	3300	2	3075	7.1	0.22	Exclusive breast milk	32	3925	17	0.67	Exclusive breast milk	93	5324	22.3	1.19	Exclusive breast milk
S024	Term	39	C-section	Exclusive breast milk	Male	3175	2	2962	5.9	0.175	Exclusive breast milk	34	4448	20.8	0.9267	Exclusive breast milk	93	6179	25.6	1.58	Exclusive breast milk
S025	Term	38.86	C-section	Exclusive breast milk	Male	3085	2	2785	1.6	0.04	Exclusive breast milk	33	4312	20.3	0.875	Exclusive breast milk	100	6780	26.2	1.78	Exclusive breast milk
S026	Term	40.14	Vaginal	Exclusive breast milk	Male	3870	3	3475	3.1	0.11	Exclusive breast milk	33	4779	17	0.81	Exclusive breast milk	95	6139	21.4	1.3151	Exclusive breast milk
S027	Term	40.43	Vaginal	Exclusive breast milk	Male	3545	2	3370	9.2	0.31	Exclusive breast milk	30	4799	18	0.86	Exclusive breast milk	100	7092	28.8	2.0429	Exclusive breast milk
S028	Term	41.57	Vaginal	Exclusive breast milk	Male	3400	3	3168	6.9	0.22	Exclusive breast milk	35	4320	19.1	0.83	Exclusive breast milk	92	6731	25.8	1.74	Exclusive breast milk
S029	Term	39.86	Vaginal	Exclusive breast milk	Female	3240	2	2982	9.7	0.29	Exclusive breast milk	33	3966	20.6	0.82	Exclusive breast milk	89	4901	24.8	1.22	Exclusive breast milk
S030	Term	41.28	Vaginal	Exclusive breast milk	Female	3240	2	2981	4.3	0.13	Exclusive breast milk	30	4296	14	0.6	Exclusive breast milk	79	6416	28.1	1.8	Exclusive breast milk
S031	Term	38.71	C-section	Exclusive breast milk	Female	3245	2	2980	10	0.3	Exclusive breast milk	38	4471	23	1.032	Exclusive breast milk	92	5970	32.2	1.92	Exclusive breast milk
S032	Term	38.57	C-section	Exclusive breast milk	Female	2900	2	2556	7.0305	0.17977	Exclusive breast milk	30	3380	10.4	0.35	Exclusive breast milk	98	6033	32.7	1.97	Exclusive breast milk
S033	Term	39.28	C-section	Exclusive breast milk	Female	3595	2	3297	8.7	0.2878	Exclusive breast milk	37	4716	18.9	0.891	Exclusive breast milk	86	5915	22.3	1.32	Exclusive breast milk
S034	Term	40	Vaginal	Exclusive breast milk	Female	3730	3	3497	1.4	0.05	Exclusive breast milk	41	5115	17.4	0.89	Exclusive breast milk	94	6193	11.2	0.69	Exclusive breast milk
S035	Term	38.86	Vaginal	Exclusive breast milk	Male	3170	1	2980	7.6	0.23	Exclusive breast milk	33	4080	24	0.98	Exclusive breast milk	87	5550	31.1	1.73	Exclusive breast milk
S036	Term	39.71	Vaginal	Exclusive breast milk	Female	3460	2	3288	2.6	0.08	Exclusive breast milk	32	4500	21.4	0.96	Exclusive breast milk	94	6163	28.7	1.77	Exclusive breast milk
S037	Term	40	Vaginal	Exclusive breast milk	Female	3460	2	3305	8.3	0.27	Exclusive breast milk	24	3730	4.1	0.1539	Breast milk and formula	80	5039	11.7	0.59	Breast milk and formula
S038	Term	40.28	Vaginal	Exclusive breast milk	Male	3750	2	3480	7.5	0.2607	Exclusive breast milk	39	4378	14.7	0.64	Exclusive breast milk	113	6434	17.5	1.229	Exclusive breast milk
S039	Term	39.14	C-section	Exclusive breast milk	Male	3715	3	3305	8.7	0.29	Exclusive breast milk	36	4009	22.5	0.8995	Exclusive breast milk	94	5362	28.7	1.5674	Breast milk and formula
S040	Term	40.14	Vaginal	Exclusive breast milk	Female	3120	2	2890	1.7	0.05	Exclusive breast milk	31	4150	16.8	0.7	Exclusive breast milk	86	5648	25.2	1.42	Exclusive breast milk
S041	Term	41	C-section	Exclusive breast milk	Female	3305	3	3030	7.3	0.22	Exclusive breast milk	32	4170	21.5	0.9	Exclusive breast milk	95	5955	21.3	1.27	Exclusive breast milk
