# Supplementary material for: A pilot study to disentangle the infant gut microbiota composition and identification of bacteria correlates with high fat mass
Source: Microbiome Res Rep. 2023 Jun 25;2(3):23. doi: 10.20517/mrr.2023.11 (PMC10688801; doi:10.20517/mrr.2023.11)
Supplement: Supplementary file 1 [file mrr-2-3-23-SupplementaryMaterials.zip › mrr-2-3-23-SupplementaryMaterials/TableS2.xlsx]

## Sheet: TableS2
Table S2. Metadata related to the samples’ mother.
Sample name	Age	Endocrinopathies	Autoimmune Diseases	Gastrointestinal Disorders	Cardiovascular Diseases	Other pathologies
Mother_S001	39	-	-	-	-	Hemicrania
Mother_S002	36	-	-	gastritis/gastroesophageal reflux	-	Endometriosis
Mother_S003	36	-	-	-	-	-
Mother_S004	36	-	-	-	-	-
Mother_S005	31	Hashimoto's disease	-	gastritis/gastroesophageal reflux, lactose intolerance	-	Asthma
Mother_S006	35	-	-	-	-	-
Mother_S007	21	-	-	-	-	-
Mother_S008	35	-	-	-	-	-
Mother_S009	45	-	-	-	-	Congenital thrombophilia, Endometriosis, Septate uterus, Hepatic angioma
Mother_S010	25	-	-	-	-	-
Mother_S011	30	-	-	-	-	Splenic cyst
Mother_S012	39	Hypercholesterolemia	-	-	-	-
Mother_S013	35	-	-	-	-	Benign ovarian cyst
Mother_S014	38	-	-	-	-	-
Mother_S015	41	-	-	-	-	Narcolepsy
Mother_S016	37	-	-	-	Mitral valve prolapse	-
Mother_S017	32	-	-	-	-	Asthma
Mother_S018	32	-	-	-	-	-
Mother_S019	24	-	-	-	-	-
Mother_S020	40	-	-	-	-	-
Mother_S021	30	-	-	-	-	-
Mother_S022	31	-	-	-	-	-
Mother_S023	35	-	-	gastritis/gastroesophageal reflux	-	-
Mother_S024	36	-	-	-	-	-
Mother_S025	38	-	-	-	-	-
Mother_S026	39	-	-	-	-	-
Mother_S027	33	-	-	-	-	-
Mother_S028	35	-	-	-	-	-
Mother_S029	32	-	-	-	-	-
Mother_S030	29	-	-	-	-	-
Mother_S031	41	-	-	-	-	-
Mother_S032	37	-	-	-	-	-
Mother_S033	43	-	-	-	-	-
Mother_S034	33	-	-	-	-	-
Mother_S035	38	-	-	-	-	-
Mother_S036	29	-	-	-	-	-
Mother_S037	29	-	-	-	-	-
Mother_S038	30	-	-	-	-	-
Mother_S039	37	-	IBD	-	-	-
Mother_S040	33	Hashimoto's disease, insulin resistance	-	-	-	-
Mother_S041	39	-	-	-	-	-
