# Supplementary material for: A pilot study to disentangle the infant gut microbiota composition and identification of bacteria correlates with high fat mass
Source: Microbiome Res Rep. 2023 Jun 25;2(3):23. doi: 10.20517/mrr.2023.11 (PMC10688801; doi:10.20517/mrr.2023.11)
Supplement: Supplementary file 1 [file mrr-2-3-23-SupplementaryMaterials.zip › mrr-2-3-23-SupplementaryMaterials/TableS3.xlsx]

## Sheet: TableS3
Table S3. Filtering report of the samples sequenced in this study.
		Input reads	Human and quality filtered	denoised reads	non-chimeric reads
S001	T0	78000	71003	71003	70079
S001	T1	68394	63279	63279	57533
S001	T2	98058	90885	90885	85451
S002	T0	75120	69875	69875	69342
S002	T1	71881	65371	65371	54390
S002	T2	77181	71866	71866	71660
S003	T0	41289	37361	37361	37135
S003	T1	64094	59139	59139	57930
S003	T2	88372	79928	79928	71691
S004	T1	66807	60710	60710	54148
S004	T2	63616	58572	58572	54139
S005	T0	71221	66796	66796	66708
S005	T1	64565	58129	58129	58110
S005	T2	72149	67574	67574	67062
S006	T0	39340	35028	35028	34799
S006	T1	61477	56210	56210	53709
S006	T2	64471	58527	58527	57435
S007	T0	56017	51567	51567	49300
S007	T1	63740	57606	57606	56280
S007	T2	107638	96643	96643	95140
S008	T0	58316	52641	52641	52641
S008	T1	66600	59869	59869	59399
S008	T2	72055	64229	64229	61144
S009	T1	57265	52995	52995	50442
S009	T2	11498	10746	10746	10394
S010	T0	34212	31867	31867	31745
S010	T1	71986	66341	66341	65432
S010	T2	56384	51622	51622	50072
S011	T0	70663	64296	64296	64277
S011	T1	71538	64621	64621	63882
S011	T2	67868	62631	62631	59085
S012	T0	53349	49223	49223	49223
S012	T1	59785	55135	55135	54614
S012	T2	57976	52601	52601	52075
S013	T1	94388	86274	86274	84950
S013	T2	83279	76089	76089	74430
S014	T0	41834	40740	40740	35637
S014	T1	45520	43978	43978	41151
S014	T2	54009	52258	52258	48297
S015	T0	44154	42600	42600	42600
S015	T1	53315	51521	51521	48734
S015	T2	37540	36073	36073	34839
S016	T0	47099	45274	45274	44868
S016	T1	43063	41742	41742	40675
S016	T2	24455	23451	23451	23019
S017	T0	40992	39730	39730	36979
S017	T1	53860	52242	52242	50052
S017	T2	46967	45536	45536	43072
S018	T0	52098	50027	50027	49957
S018	T1	38923	37831	37831	36926
S018	T2	45313	44001	44001	41809
S019	T0	55207	53191	53191	52260
S019	T1	44724	43385	43385	41795
S019	T2	49390	47588	47588	46514
S020	T1	61019	59124	59124	55746
S020	T2	44806	43457	43457	39844
S021	T0	61218	58856	58856	58837
S021	T1	62368	60293	60293	55844
S021	T2	48319	46198	46198	42005
S022	T0	40863	39782	39782	39708
S022	T1	57055	55079	55079	52629
S022	T2	40591	39230	39230	37844
S023	T0	36453	35056	35056	34684
S023	T1	44801	43249	43249	42871
S023	T2	13417	12539	12539	12157
S024	T0	50427	48975	48975	48857
S024	T1	38681	37191	37191	34825
S024	T2	69067	66927	66927	64374
S025	T1	42330	40261	40261	38863
S025	T2	63002	60801	60801	56006
S026	T0	58042	56301	56301	56084
S026	T1	40044	38770	38770	36042
S026	T2	52564	50933	50933	49716
S027	T0	48808	47629	47629	47106
S027	T1	49672	48054	48054	46400
S027	T2	42346	40892	40892	37645
S028	T0	44640	43260	43260	41918
S028	T1	41054	39779	39779	37767
S028	T2	42523	41165	41165	40506
S029	T0	53926	52288	52288	49349
S029	T2	42734	41183	41183	40144
S030	T0	47251	45656	45656	45626
S030	T1	45456	44000	44000	41603
S030	T2	40503	39366	39366	36704
S031	T1	46924	45414	45414	44847
S031	T2	48626	47040	47040	43681
S032	T1	66853	64659	64659	60536
S032	T2	61203	58991	58991	53073
S033	T0	50141	47984	47984	47899
S033	T1	52957	51270	51270	48883
S033	T2	45711	44041	44041	39597
S034	T0	38928	37469	37469	37072
S034	T1	43733	42470	42470	39792
S034	T2	53555	51704	51704	46089
S035	T0	48335	46968	46968	42797
S035	T1	50557	49166	49166	47034
S035	T2	52972	51318	51318	47519
S036	T0	48102	46704	46704	44332
S036	T1	37489	36473	36473	34975
S036	T2	46039	44871	44871	42338
S037	T1	44137	42653	42653	41302
S037	T2	38794	37513	37513	35113
S038	T0	49399	47833	47833	47349
S038	T1	59741	57964	57964	56234
S038	T2	46830	45341	45341	43147
S039	T1	47071	45740	45740	42548
S039	T2	50322	48339	48339	44770
S040	T0	40194	38661	38661	37588
S040	T1	46790	44976	44976	42082
S040	T2	42182	40874	40874	39588
S041	T1	46489	44812	44812	42962
S041	T2	70824	68143	68143	62762
