# Supplementary material for: A pilot study to disentangle the infant gut microbiota composition and identification of bacteria correlates with high fat mass
Source: Microbiome Res Rep. 2023 Jun 25;2(3):23. doi: 10.20517/mrr.2023.11 (PMC10688801; doi:10.20517/mrr.2023.11)
Supplement: Supplementary file 1 [file mrr-2-3-23-SupplementaryMaterials.zip › mrr-2-3-23-SupplementaryMaterials/TableS4.xlsx]

## Sheet: TableS4
Table S4. Statistical analyses of beta-diversity data.
Goodness of fit (samples at T0):				Goodness of fit (samples at T1):				Goodness of fit (samples at T2):
	r2	Pr(>r)			r2	Pr(>r)			r2	Pr(>r)
Delivery type	0.1344	0.088		Delivery type	0.0517	0.139		Delivery type	0.0318	1
Mode of delivery	0.2821	0.004		Mode of delivery	0.2831	0.001		Mode of delivery	0.3127	0.004
Feeding	0.1435	0.208		Feeding	0.0809	0.14		Feeding	0.0437	1
Gender	0.1133	0.128		Gender	0.036	0.231		Gender	0.0077	1
