# Supplementary material for: A pilot study to disentangle the infant gut microbiota composition and identification of bacteria correlates with high fat mass
Source: Microbiome Res Rep. 2023 Jun 25;2(3):23. doi: 10.20517/mrr.2023.11 (PMC10688801; doi:10.20517/mrr.2023.11)
Supplement: Supplementary file 1 [file mrr-2-3-23-SupplementaryMaterials.zip › mrr-2-3-23-SupplementaryMaterials/TableS5.xlsx]

## Sheet: TableS5
Table S5. Bacterial profile at the genus level of the samples sequenced in this study.
Taxonomy	Taxonomy	Prevalence	Average abundance	S001-T0	S002-T0	S003-T0	S005-T0	S006-T0	S007-T0	S008-T0	S010-T0	S011-T0	S012-T0	S014-T0	S015-T0	S016-T0	S017-T0	S018-T0	S019-T0	S021-T0	S022-T0	S023-T0	S024-T0	S026-T0	S027-T0	S028-T0	S029-T0	S030-T0	S033-T0	S034-T0	S035-T0	S036-T0	S038-T0	S040-T0	S001-T1	S002-T1	S003-T1	S004-T1	S005-T1	S006-T1	S007-T1	S008-T1	S009-T1	S010-T1	S011-T1	S012-T1	S013-T1	S014-T1	S015-T1
D_0__Bacteria;D_1__Proteobacteria;D_2__Gammaproteobacteria;D_3__Enterobacteriales;D_4__Enterobacteriaceae;D_5__Escherichia-Shigella	Escherichia-Shigella	0.234104	0.875	0.00826328	0.0109119	0.000727077	0.000734545	0.00399437	0.159269	0.99111	0.0311396	0.987943	0.00723371	0	0.996479	0.81734	0.208389	0.966009	0.807883	0.959914	0.00032739	0.000634426	0.00875305	0.797942	0.00146565	0.640057	0.253257	0.927892	0.00102328	0.0908036	0.281398	0.35295	0.929635	0.628738	0	0.10269	0.000725138	0	0.00881391	0	0.0111585	0.568814	0.200468	0.0749633	0.285088	0.549455	0.000341385	0.000801925	0.0678376
D_0__Bacteria;D_1__Bacteroidetes;D_2__Bacteroidia;D_3__Bacteroidales;D_4__Bacteroidaceae;D_5__Bacteroides	Bacteroides	0.196607	0.955357	0.00660777	0.019067	0.00110408	0.822735	0.0107187	0.62255	0.000455918	0.0417403	0.000824556	0.00761978	0.547212	0.000985915	0.0787607	0.569837	0.000860792	0.0601658	0.00486411	0.801274	0.32275	0.0262591	0.187736	0.951124	0.327448	0.623275	0.00289309	0	0	0.661448	0.505526	0.0104142	0.154145	0.000156437	0	0.00103591	0	0.00927871	0.000614422	0.326741	0.0387885	0.259347	0.261737	0.0958016	0.000787474	0.000376701	0.301548	0.377478
D_0__Bacteria;D_1__Firmicutes;D_2__Negativicutes;D_3__Selenomonadales;D_4__Veillonellaceae;D_5__Veillonella	Veillonella	0.0770192	0.741071	0.00101329	0.00298779	0	0.000149907	0.000632202	0	0	0.00687784	0	0.00115821	0.000112243	0	0.000356888	0	0.000260239	0	0	0	0.00392191	0.000409979	0	8.49654e-05	0	8.10553e-05	0	0.000229717	0.000134964	0.000397224	0	0	0	0.269455	0.0900767	0.0108425	0.398944	0.000482011	0.162114	0.458227	0.270021	0	0.104628	0.496133	0.000128193	0.026322	0	0.426314
D_0__Bacteria;D_1__Actinobacteria;D_2__Actinobacteria;D_3__Bifidobacteriales;D_4__Bifidobacteriaceae;D_5__Bifidobacterium	Bifidobacterium	0.0741494	0.910714	0.0146284	0.00951185	0.000834792	0.000794507	0.0052013	0.000142005	0.00227959	0.00905477	0.00370272	0.00524241	0.00359177	0	0.0103051	0.00354255	0.000260239	0.117671	0.00360556	0	0.00328748	0.00182441	0.00297853	0.00463061	0	0.000405277	0.00129312	0.00102328	0.000242935	0.000490689	0.00640621	0.0536555	0.121901	0.0210321	0.092614	0.00138122	0.000221615	0.00442417	0.346534	0.0338664	0.0105389	0	0.000366793	0.084343	0.00016482	0.216791	0.172146	0.0516888
D_0__Bacteria;D_1__Firmicutes;D_2__Clostridia;D_3__Clostridiales;D_4__Clostridiaceae 1;D_5__Clostridium sensu stricto 1	Clostridium sensu stricto 1	0.0624872	0.598214	0.00358218	0.622413	0	0	0.391276	0	0.000189966	0.0160273	0.000171134	0.00203194	0	0	0.00225286	0	0.000300276	0.000172285	0.000289125	0	0.000374888	0.000491975	0	0.000339862	0	0.00026343	0	0	0	0	0.000563927	0	0.0050282	0.173941	0.0340339	0.387414	0.332625	0.0226545	0.0978048	0	0	0.03281	0.0905367	0.000829655	0.0659647	0.00024721	0	0.000287274
D_0__Bacteria;D_1__Proteobacteria;D_2__Gammaproteobacteria;D_3__Enterobacteriales;D_4__Enterobacteriaceae;D_5__Enterobacter	Enterobacter	0.0517777	0.455357	0.938261	0.0012413	0.694466	0	0	0.00738427	0	0.00318652	0	0.000792457	0.0455426	0	0	0	0	0	0	0	0	0	0	0	0	0	0	0	0	0	0	0	0	0.0285585	0.00354864	0.346806	0.0674078	0.484163	0.00121023	0.0418977	0.000892271	0.000436144	0	0	0.31184	0.0527264	0	0
D_0__Bacteria;D_1__Firmicutes;D_2__Bacilli;D_3__Lactobacillales;D_4__Streptococcaceae;D_5__Streptococcus	Streptococcus	0.0410521	0.973214	0.00303986	0.0468809	0.155029	0.0710559	0.531854	0.000547734	0.00507209	0.148	0.00486955	0.0013614	0.000954065	0.000211268	0.000802998	0.000324509	0.000320295	0.00294799	0.002296	0.192984	0.000317213	0.00221389	0	0.000297379	0.0078015	0	6.5752e-05	0.0802757	0.000944746	0	0.000902283	0.00135195	0.000452272	0.00627488	0.0591318	0.102383	0.00832902	0.0849716	0.00713102	0.0293532	0.0045792	0.00348916	0.00085585	0.0169062	0.0398865	0.256298	0.000607519	0.00457586
D_0__Bacteria;D_1__Bacteroidetes;D_2__Bacteroidia;D_3__Bacteroidales;D_4__Tannerellaceae;D_5__Parabacteroides	Parabacteroides	0.0295647	0.544643	0.000685039	0.00819838	0	0	0.000775884	0.122875	0	0.0242617	0.000108904	0.00069086	0.208379	0	0.00269897	0.131318	0	0.00101457	0.000680295	0.000100735	0.00446982	0.0019679	0	0.00203917	0.0226172	0.106669	0.000263008	0.000334134	0	0.048438	0.0811152	0.000274615	0.0734809	0	0	0	0.000332422	0.000482011	0	0.0273276	0.0134346	0.290115	0.455389	0	0	0	0.222498	0.000102598
D_0__Bacteria;D_1__Firmicutes;D_2__Clostridia;D_3__Clostridiales;D_4__Lachnospiraceae;D_5__Hungatella	Hungatella	0.0237903	0.107143	0.000371063	0.000259808	0	0	0	0	0	0	0	0	0	0	0	0	0.000520479	0	0	0	0	0	0	0	0	0	0	0	0.898129	0	0	0	0	0.413308	0	0	0	0	0	0	0	0	0	0	0	0	0	0.0358682
D_0__Bacteria;D_1__Proteobacteria;D_2__Gammaproteobacteria;D_3__Enterobacteriales;D_4__Enterobacteriaceae;D_5__Klebsiella	Klebsiella	0.0237176	0.285714	0	0.000577351	0	0	0	0	0	0	0	0.000386069	0	0	0	0	0	0	0	0	0	0	0	0	0	0	0	0	0	0.000443956	0	0	0	0.00604891	0.232243	0	0	0.00113617	0.122047	0	0	0.00578883	0	0	0	0.000447332	0	0
D_0__Bacteria;D_1__Proteobacteria;D_2__Gammaproteobacteria;D_3__Alteromonadales;D_4__Idiomarinaceae;D_5__Idiomarina	Idiomarina	0.0220028	0.205357	0	0	0	0	0	0	0	0	0	0	0	0	0	0	0	0	0	0	0	0	0	0	0	0	0	0.904041	0	0	0	0	0	0.00418905	0.0484859	0	0	0	0.124839	0	0	0.000951588	0	0	0	0	0.0186144	0
D_0__Bacteria;D_1__Firmicutes;D_2__Bacilli;D_3__Bacillales;D_4__Staphylococcaceae;D_5__Staphylococcus	Staphylococcus	0.0195221	0.598214	0.000670767	0.169221	0.0274673	0.000314805	0.00103451	0	0	0.502429	0	0.949161	0	0.000234742	0.000267666	0	0	0.0030437	0.000340148	0.000277022	0.00178793	0.010311	0.000178355	0	0	0	0	0.00647384	0.00774692	0.000163563	0	0	0	0	0.00547925	0.00145028	0.000240083	0.00339129	0	0	0.000168353	0	0	3.13077e-05	0.00430364	0.0233437	0	0.000636106
D_0__Bacteria;D_1__Proteobacteria;D_2__Gammaproteobacteria;D_3__Enterobacteriales;D_4__Enterobacteriaceae;D_5__Pantoea	Pantoea	0.0127617	0.142857	0	0	0	0	0	0	0	0	0	0	0	0	0	0	0	0	0	0	0	0	0	0	0	0	0	0	0	0	0	0	0	0	0	0	0	0	0	0	0	0	0.00111566	0	0	0	0	0
D_0__Bacteria;D_1__Proteobacteria;D_2__Gammaproteobacteria;D_3__Betaproteobacteriales;D_4__Burkholderiaceae;D_5__Sutterella	Sutterella	0.0110051	0.294643	0.000114173	0.000389712	0	0	0.000862094	0	0	0.000536345	0	0	0.0670651	0	0.000914525	0.0607913	0	0	0	0	0	0.000983949	0	0	0	0.0129689	0.000942445	0	0	0	0.0320536	0	0.00327232	0	0	0	0	0.000103288	0	0.0211265	0.00468021	0	0	0	0	0	0.0561104	0
D_0__Bacteria;D_1__Firmicutes;D_2__Clostridia;D_3__Clostridiales;D_4__Clostridiaceae 1;D_5__Clostridium sensu stricto 3	Clostridium sensu stricto 3	0.00778908	0.339286	0	0	0	0	0	0	0	0	0	0	0	0	0.00468415	0	0	0	0	0	0.321423	0	0	0	0	0	0	0	0	0	0.000992511	0	0	0	0.0239579	0.00873619	0	0.0392667	0.00517604	0	0.0272058	0	0	0	0.0249245	0.000600367	0	0
D_0__Bacteria;D_1__Firmicutes;D_2__Clostridia;D_3__Clostridiales;D_4__Peptostreptococcaceae;D_5__Romboutsia	Romboutsia	0.00693447	0.178571	0	0.00023094	0	0	0.0213512	0	0	0.000820293	0	0.000223514	0	0	0.000223055	0	0	0	0.000170074	0	0.000634426	0.739479	0	8.49654e-05	0	0.000830817	0	0	0	9.34645e-05	0	0	0.0075556	0.000938624	0	0	0	0	0	0	0	0	0	0	0	0	0	0
D_0__Bacteria;D_1__Firmicutes;D_2__Clostridia;D_3__Clostridiales;D_4__Lachnospiraceae;D_5__(Ruminococcus) gnavus group	Ruminococcus gnavus group (Lachnospiraceae family)	0.00645647	0.107143	0	0.00178979	0	0	0	0	0	0.00672009	0	0	0	0	0.00214133	0	0	0	0	0	0	0	0	0	0	0	0	0	0	0	0	0	0	0	0	0	0	0	0	0	0	0.0588399	0	0	0	0	0	0
D_0__Bacteria;D_1__Proteobacteria;D_2__Gammaproteobacteria;D_3__Enterobacteriales;D_4__Enterobacteriaceae;D_5__Kosakonia	Kosakonia	0.00592286	0.107143	0	0	0	0	0	0.000324583	0	0	0	0	0	0	0	0	0	0	0	0	0	0	0	0	0	0	0	0	0	0	0	0	0	0	0	0.040297	0	0.296643	0	0	0	0	0	0	0	0.0175166	0	0
D_0__Bacteria;D_1__Proteobacteria;D_2__Gammaproteobacteria;D_3__Enterobacteriales;D_4__Enterobacteriaceae;D_5__Citrobacter	Citrobacter	0.00580324	0.1875	0.000528051	0.000375278	0	0	0	0.00878403	0	0.000694094	0	0.000406388	0	0	0	0	0	0	0	0	0	0	0	0	0	0	0	0	0	0	0	0	0	0	0.118098	0.00132942	0	0	0	0	0	0	0	0	0	0.306623	0	0
D_0__Bacteria;D_1__Proteobacteria;D_2__Gammaproteobacteria;D_3__Pasteurellales;D_4__Pasteurellaceae;D_5__Haemophilus	Haemophilus	0.00562117	0.392857	7.13582e-05	0.00305996	0	0	0	0	0	0.000315497	0	0	0	0	0	0	0	0	0	0	0	6.14968e-05	0	0	0	0	0	0.00256865	0	0	0	0	0	0	0	0	0.00733176	0	0	0	0.000353541	0	0.000122264	0	0	0	0	0.00047195
D_0__Bacteria;D_1__Proteobacteria;D_2__Gammaproteobacteria;D_3__Enterobacteriales;D_4__Enterobacteriaceae;D_5__Proteus	Proteus	0.00514761	0.0803571	0	0	0	0	0	0.00998093	0	0	0	0	0	0	0	0	0	0	0	0	0.33391	0	0	0	0	0	0	0	0	0	0	0	0	0	0	0.0673688	0	0	0	0	0	0	0	0	0	0.000412017	0	0
D_0__Bacteria;D_1__Firmicutes;D_2__Clostridia;D_3__Clostridiales;D_4__Lachnospiraceae;D_5__Lachnoclostridium	Lachnoclostridium	0.00498166	0.214286	0	0.00105366	0	0	0	0	0	0.00227158	0	0.000507986	0	0	0.00127141	0	0	0	0.00039117	0	0	0.00143493	0	0.000615999	0	0	0	0	0	0	0	0	0	0	0	0	0	0	0	0.00408671	0	0	0	0.000594847	0.00032964	0	0	0.0327287
D_0__Bacteria;D_1__Firmicutes;D_2__Bacilli;D_3__Lactobacillales;D_4__Lactobacillaceae;D_5__Lactobacillus	Lactobacillus	0.00430555	0.598214	0.001156	0.00251147	0	0.00020987	0.000718411	0.00176492	5.69898e-05	0.00470091	0	0.00128012	0	9.38967e-05	0.00292202	0	0	0	0.000901391	0.000151103	0.000346051	0.00543222	8.91774e-05	0.00155062	0	0	0.000613685	0	0	0	0	0.00014787	0	0	0.000827404	0.000155387	0	0.00313307	0	0.00575693	0.000117847	0	0	0.000125231	0.00016482	0.00024721	0.000145804	0
D_0__Bacteria;D_1__Proteobacteria;D_2__Gammaproteobacteria;D_3__Enterobacteriales;D_4__Enterobacteriaceae;D_5__Kluyvera	Kluyvera	0.0038356	0.107143	0	0	0	0	0	0.0071814	0	0	0	0	0	0	0	0	0	0	0	0	0	0	0	0	0	0	0	0	0	0	0	0	0	0	0.0485962	0.00181285	0	0	0.0113389	0	0	0	0	0	0	0.012749	0	0
D_0__Bacteria;D_1__Firmicutes;D_2__Erysipelotrichia;D_3__Erysipelotrichales;D_4__Erysipelotrichaceae;D_5__Erysipelatoclostridium	Erysipelatoclostridium	0.00373235	0.142857	0.000114173	0	0	0	0	0	0	0.000189298	0	0	0	0	0.000178444	0	0	0	0	0	0	0	0	0	0	0	0.0556043	0	0	0	0	0	0	0	0	0	0	0	0	0	0	0	0	0	0	0	0	0
D_0__Bacteria;D_1__Firmicutes;D_2__Negativicutes;D_3__Selenomonadales;D_4__Acidaminococcaceae;D_5__Phascolarctobacterium	Phascolarctobacterium	0.00316267	0.276786	0.00017126	0.000245374	0	0	0.000344837	0.05524	0	0.000978041	0	0.000203194	0.0212139	0	0.000579943	0.0209038	0	0	0.000187081	0	0	0.000163992	0	0.000233655	0	0	0.000284925	0	0	0.00422927	0.0111657	0	0.000292647	0	0	0	0	6.88587e-05	0	0.00174129	0	0	0	0	0	0	0.000777624	0
D_0__Bacteria;D_1__Bacteroidetes;D_2__Bacteroidia;D_3__Bacteroidales;D_4__Prevotellaceae;D_5__Alloprevotella	Alloprevotella	0.00297106	0.0714286	0	0	0	0	0	0	0	0	0	0	0.000841822	0	0.000223055	0	0	0	3.40148e-05	0	0	0.000122994	0	0	0	0	0	0	0	0	0	0	0	0	9.19337e-05	0	0	0	0	0	0	0	0	0	0	0	0.0150422	0
D_0__Bacteria;D_1__Actinobacteria;D_2__Actinobacteria;D_3__Micrococcales;D_4__Micrococcaceae;D_5__Rothia	Rothia	0.00290305	0.714286	0	0.0136399	0.000646291	0.00158901	0.00744274	0	0	0.0268488	0.00102681	0	0.000140304	0	0	0	0	0.000287142	0	0.000251838	0.0061424	0	0	0	0.0016939	0	0	0.000480317	0.000512862	0	0	0.000380236	0.000931148	0	0.00104804	0.00150207	0.00070178	0.00442417	0.00016757	0.000373134	0.000336706	0.000198247	0	0.00106446	0.0002747	0.0196473	0	0.000143637
D_0__Bacteria;D_1__Proteobacteria;D_2__Gammaproteobacteria;D_3__Enterobacteriales;D_4__Enterobacteriaceae;D_5__Pseudocitrobacter	Pseudocitrobacter	0.0028518	0.116071	0	0	0	0	0	0.00316469	0	0.00100959	0	0	0	0	0	0	0	0	0	0	0	0.000430478	0	0	0	0	0	0	0	0	0	0	0	0	0	0.0163329	0.123052	0	0	0	0	0	0	0	0	0	0	0
D_0__Bacteria;D_1__Firmicutes;D_2__Bacilli;D_3__Lactobacillales;D_4__Enterococcaceae;D_5__Enterococcus	Enterococcus	0.0028251	0.571429	0.000228346	0.000606218	0	0	0.0112647	0	0	0.025713	0	0.00144268	0	0	0.00024536	0	0	0	0.00124154	0	0	0.000430478	0.00699151	0.00550151	0	0	0	0	0.000377898	0	0	0.00014787	0.000532085	0.000191201	0.0150955	0.000725138	0.000184679	0.0222758	0.00236459	0.000337598	0.000134682	0	0	0.00846874	0	0.00346094	0.000194406	0
D_0__Bacteria;D_1__Actinobacteria;D_2__Coriobacteriia;D_3__Coriobacteriales;D_4__Coriobacteriaceae;D_5__Collinsella	Collinsella	0.00252062	0.258929	9.99015e-05	0.000202073	0	0	0	0	0	0.000410146	0	0	0.01201	0	0	0.003191	0	0	0	0	0	0.000225488	0	0	0	0.001459	0	0	0	0	0.00539114	0	0	0	0	0	0	0.000103288	0.00472919	0.0202914	0.00444452	0	0	0	0	0	0.028845	0
D_0__Bacteria;D_1__Firmicutes;D_2__Clostridia;D_3__Clostridiales;D_4__Clostridiaceae 1;D_5__Clostridium sensu stricto 8	Clostridium sensu stricto 8	0.00250793	0.116071	0	0	0	0	0	0	0	0	0	0	0	0	0	0	0	0	0	0	0	0	0	0	0	0	0	0	0	0	0	0	0	0	0	0	0.0422176	0	0	0	0	0	0.00993398	0	0	0	0	0
D_0__Bacteria;D_1__Firmicutes;D_2__Clostridia;D_3__Clostridiales;D_4__Lachnospiraceae;D_5__Lachnospiraceae NK4A136 group	Lachnospiraceae NK4A136 group	0.00226565	0.232143	0	0.00144338	0.000807863	0	0	0	0.000303946	0.00293412	0	0.00164587	0	0.000586854	0.00265435	0	0	0.000497712	0.000493214	0	0	0.00248037	0	0.000382344	0.00021472	0	0	0.000542968	0	0.000584153	0	0	0	0.00352853	0	0	0	0.00163539	0	0	0	0	0	0	0	0	0	0
D_0__Bacteria;D_1__Firmicutes;D_2__Clostridia;D_3__Clostridiales;D_4__Peptostreptococcaceae;D_5__Clostridioides	Clostridioides	0.00202	0.178571	0	0	0	0.100917	0	0	0	0	0	0	0.00659427	0	0	0	0.0294471	0	0	0	0	0	0	0	0	0	0.000175339	0	0	0	0	0	0	0.00135579	0	0	0	0	0.0176507	0	0	0	0	0	0	0	0.00174965	0
D_0__Bacteria;D_1__Proteobacteria;D_2__Gammaproteobacteria;D_3__Enterobacteriales;D_4__Enterobacteriaceae;D_5__Salmonella	Salmonella	0.00199674	0.0714286	0	0	0.106046	0	0	0	0	0	0	0	0.00533154	0	0	0	0	0	0	0	0	0	0	0	0	0	0	0	0	0	0	0	0	0	0	0.00595649	0	0	0	0	0	0	0	0	0	0.000364929	0	0
D_0__Bacteria;D_1__Firmicutes;D_2__Clostridia;D_3__Clostridiales;D_4__Ruminococcaceae;D_5__Faecalibacterium	Faecalibacterium	0.00183527	0.642857	0.00238336	0.00659623	0.000592433	0.000284823	0.00158051	0	0	0.0109478	0.000295596	0.00160523	0	0.000469484	0.0115319	0.000540848	0.000440405	0.000459427	0.00340148	0.000705148	0	0.0107414	0.000624242	0.0031862	0	0	0.00216982	0.000271484	0	0.00105148	0	0	0	0	0.00011032	0.00046616	0	0.00227234	0	0.000159915	0	0	0	0.000297423	0.000421207	0.000258982	0	0.000328313
D_0__Bacteria;D_1__Firmicutes;D_2__Clostridia;D_3__Clostridiales;D_4__Lachnospiraceae;D_5__Roseburia	Roseburia	0.00182996	0.142857	0.00101329	0.00597558	0	0	0.00143682	0	0	0.0198763	0	0	0	0	0.00220824	0	0	0	0.0013776	0.000856251	0	0.00227538	0	0	0	0	0	0	0	0	0	0	0	0	0	0	0	0	0	0	0	0.147556	0	0	0	0	0	0
D_0__Bacteria;D_1__Firmicutes;D_2__Clostridia;D_3__Clostridiales;D_4__Lachnospiraceae;D_5__Epulopiscium	Epulopiscium	0.00150201	0.00892857	0	0	0	0	0	0	0	0	0	0	0	0	0	0	0	0	0	0	0	0	0	0	0	0	0	0	0	0	0	0	0	0	0	0	0	0	0	0	0	0	0	0	0	0	0	0
D_0__Bacteria;D_1__Firmicutes;D_2__Negativicutes;D_3__Selenomonadales;D_4__Veillonellaceae;D_5__Megamonas	Megamonas	0.00140833	0.0357143	0	0	0	0	0	0	0	0	0	0	0.07857	0	0	0	0	0	0	0	0	0	0	0	0	0	0	0	0	0	0	0	0	0	0	0	0	0	0	0	0	0	0	0	0	0	0.0495249	0
D_0__Bacteria;D_1__Proteobacteria;D_2__Gammaproteobacteria;D_3__Enterobacteriales;D_4__Enterobacteriaceae;D_5__Raoultella	Raoultella	0.00126955	0.0446429	0	0	0	0	0	0	0	0	0	0	0	0	0	0	0	0	0	0	0	0	0	0	0	0	0	0	0	0	0	0	0	0	0	0	0	0	0.0603437	0	0	0	0	0	0	0	0	0
D_0__Bacteria;D_1__Firmicutes;D_2__Clostridia;D_3__Clostridiales;D_4__Lachnospiraceae;D_5__Eisenbergiella	Eisenbergiella	0.00114094	0.0714286	0	0	0	0	0.00178166	0	0	0	0	0	0	0	0	0	0	0	0.000952413	0	0	0	0	0.00199669	0	0	0.00273967	0	0	0	0	0	0	0	0	0	0	0	0	0	0	0	0	0	0	0	0	0
D_0__Bacteria;D_1__Proteobacteria;D_2__Gammaproteobacteria;D_3__Enterobacteriales;D_4__Enterobacteriaceae;D_5__Hafnia-Obesumbacterium	Hafnia-Obesumbacterium	0.00108898	0.0803571	0.000214075	0	0	0	0	0.000426015	0	0	0	0	0	0	0	0	0	0	0	0	0	0	0	0	0	0	0	0	0	0	0	0	0	0	0.0240499	0.00043163	0	0	0.0317824	0	0	0	0	0	0	0.0535975	0	0
D_0__Bacteria;D_1__Firmicutes;D_2__Negativicutes;D_3__Selenomonadales;D_4__Veillonellaceae;D_5__Negativicoccus	Negativicoccus	0.00100727	0.107143	0	0	0	0	0	0	0	0	0	6.09583e-05	0	0	0	0	0	0	0	0	0	0	0	0	0	0	0	0	0	0	0	0	0	0	0.0738779	0	0	8.60733e-05	0	0	0	0	0	0.00710685	0	0	0	0
D_0__Bacteria;D_1__Proteobacteria;D_2__Alphaproteobacteria;D_3__Rhodospirillales;D_4__uncultured;D_5__gut metagenome	U. m. of Rhodospirillales order	0.000740724	0.151786	0.000128445	0.000404145	0	0	0.000689675	0	0	0.000157749	0	0	0	0	0.00069147	0	0	0	0.000136059	0	0	0.000696964	0	0.000276137	0	0	0	0	0	0	0	0	0	0	0	0	0	0	0	0	0	0	0	0	3.66267e-05	0	0.0474837	0
D_0__Bacteria;D_1__Firmicutes;D_2__Clostridia;D_3__Clostridiales;D_4__Lachnospiraceae;D_5__Sellimonas	Sellimonas	0.00069459	0.0178571	0	0	0	0	0	0	0	0	0	0	0	0	0	0	0	0	0	0	0	0	0	0	0	0	0	0	0	0	0	0	0	0	0	0	0	0	0	0.00229211	0	0	0	0	0	0	0	0
D_0__Bacteria;D_1__Proteobacteria;D_2__Gammaproteobacteria;D_3__Enterobacteriales;D_4__Enterobacteriaceae;D_5__Serratia	Serratia	0.00068407	0.0714286	0	0	0	0	0	0	0	0	0	0	0	0	0.000156138	0	0	0	0	0	0	0	0	0	0	0	0	0	0	0	0	0	0	0	0	0	0	0	0	0	0.000269365	0	0	0	0	0	0	0
D_0__Bacteria;D_1__Bacteroidetes;D_2__Bacteroidia;D_3__Bacteroidales;D_4__Barnesiellaceae;D_5__Barnesiella	Barnesiella	0.000683697	0.223214	0	0.000404145	0	0	0.000201155	0	5.69898e-05	0.000662544	0	0.000223514	0	0	0.00044611	0	0	0	0.000170074	0	0	0.000737962	0	0	0	0	0.000197256	0	0	0	0	0	0	0	0	0	0	0.000275435	0	0	0	0	0	0	5.494e-05	3.53157e-05	0.00415543	0
D_0__Bacteria;D_1__Firmicutes;D_2__Clostridia;D_3__Clostridiales;D_4__Lachnospiraceae;D_5__Acetatifactor	Acetatifactor	0.000661812	0.0178571	0	0	0	0	0	0	0	0	0	0	0	0	0	0	0	0	0	0	0	0	0	0	0	0	0	0	0	0	0	0	0	0.00132103	0	0	0	0	0	0	0	0	0	0	0	0	0	0
D_0__Bacteria;D_1__Firmicutes;D_2__Clostridia;D_3__Clostridiales;D_4__Lachnospiraceae;D_5__Blautia	Blautia	0.000660656	0.232143	0.000941929	0.00194856	0	0	0.00247134	0	0	0.00208228	0	0.000589263	0	0	0.000312277	0	0	0	0	0	0	0.000819958	0	0.000658482	0	0	0	0	0	0	0	0	0	0	0	0.000310773	0	0.000327079	0.00409615	0	0.0002862	0	0	0	0	0	0	0
D_0__Bacteria;D_1__Firmicutes;D_2__Clostridia;D_3__Clostridiales;D_4__Ruminococcaceae;D_5__Flavonifractor	Flavonifractor	0.00063277	0.0625	0.000742126	0	0	0	0	0	0	0	0	0	0	0	0.000423804	0	0	0	0	0	0	0	0	0	0	0	0	0	0	0	0	0.00318976	0	0	0	0	0	0	0	0	0	0	0	0	0	0	0	0
D_0__Bacteria;D_1__Firmicutes;D_2__Erysipelotrichia;D_3__Erysipelotrichales;D_4__Erysipelotrichaceae;D_5__Turicibacter	Turicibacter	0.000607951	0.0267857	2.85433e-05	0	0	0	0	0	0	0	0	0	0	0	6.69165e-05	0	0	0	0	0	0	0.067995	0	0	0	0	0	0	0	0	0	0	0	0	0	0	0	0	0	0	0	0	0	0	0	0	0	0
D_0__Bacteria;D_1__Firmicutes;D_2__Clostridia;D_3__Clostridiales;D_4__Ruminococcaceae;D_5__Oscillospira	Oscillospira	0.000601503	0.0892857	0	0.000216506	0	0	0	0	0	0.000820293	0	0.000731499	0	0	0.0012045	0	0	0	0	0	0	0.000491975	0	0	0	0	0	0	0	0	0	0	0	0	0	0	0	0.000430367	0	0	0	0	0	0	0	0	0	0
D_0__Bacteria;D_1__Proteobacteria;D_2__Gammaproteobacteria;D_3__Enterobacteriales;D_4__Enterobacteriaceae;D_5__Pectobacterium	Pectobacterium	0.000596089	0.0178571	0	0	0	0	0	0	0	0	0	0	0	0	0	0	0	0	0	0	0	0	0	0	0	0	0	0	0	0	0	0	0	0	0	0	0	0	0	0	0	0	0	0	0	0	0	0
D_0__Bacteria;D_1__Firmicutes;D_2__Negativicutes;D_3__Selenomonadales;D_4__Veillonellaceae;D_5__Anaeroglobus	Anaeroglobus	0.000582238	0.0357143	4.28149e-05	0	0	0	0	0	0	0	0	0	0	0	0	0	0	0	0	0	0	0	0	0	0	0	0	0	0	0	0	0	0	0	0	0	0	0.000120503	0	0	0	0	0	0	0	0	0	0
D_0__Bacteria;D_1__Bacteroidetes;D_2__Bacteroidia;D_3__Bacteroidales;D_4__Rikenellaceae;D_5__Alistipes	Alistipes	0.000561656	0.276786	0.000570866	0.00145781	0	0	0.000344837	0	0	0.00369132	0	0.000792457	0	0	0.00158369	0	0.000100092	9.57139e-05	0.000544236	0.000125919	0	0.00217289	0.000142684	0.00046731	0	0	0.000372595	0	0	0	0	0	0	0	0	0	0	0.000378723	0	0.00236318	0	0	0	0	0.000183133	0	0.0114943	0
D_0__Bacteria;D_1__Proteobacteria;D_2__Gammaproteobacteria;D_3__Betaproteobacteriales;D_4__Hydrogenophilaceae;D_5__Tepidiphilus	Tepidiphilus	0.000547012	0.178571	0.00152707	0.0259086	0.000134644	0.000404749	0.00040231	0	0	0.0272274	0	0.00233673	0	0	4.4611e-05	0	0	0	0	0	0	0.000204989	0	8.49654e-05	0	0	0	0	0	0	0	0	0	0	0	0.000207182	0	0.000671372	0	0	8.41765e-05	0	4.58491e-05	0	0	0	0	0
D_0__Bacteria;D_1__Verrucomicrobia;D_2__Verrucomicrobiae;D_3__Verrucomicrobiales;D_4__Akkermansiaceae;D_5__Akkermansia	Akkermansia	0.0005372	0.205357	0.000142716	0.000404145	0	0	0	0	0	0.00104114	0	0	0	0	0.000289971	0	0	0	8.50369e-05	0	0	0.000307484	0	0.000127448	0	0	0.000175339	0	0	0	0	0	0	0.000243347	3.67735e-05	0	0	8.60733e-05	0	0.00280739	0	0	0	0	0	0	0.0455639	0
D_0__Bacteria;D_1__Firmicutes;D_2__Negativicutes;D_3__Selenomonadales;D_4__Veillonellaceae;D_5__Dialister	Dialister	0.000494972	0.169643	0.000742126	0.000967062	0	0	0	0	0	0.00129354	3.11153e-05	0.000386069	0	0	0.000423804	0	0	0	0.000204089	0	0	0.00131193	0	0.000254896	0	0	0	0	0	0	0	0	0	0	0	0	0	0.000103288	0	0	0.00994966	0	0	0	5.494e-05	0	0	0
D_0__Bacteria;D_1__Bacteroidetes;D_2__Bacteroidia;D_3__Flavobacteriales;D_4__Flavobacteriaceae;D_5__Flavobacterium	Flavobacterium	0.000481628	0.571429	0.000328248	0.00418579	0	7.49535e-05	0.000344837	0	0.000132976	0.00719334	0	0.00207258	0	0.000258216	0.00314507	0	0.000480442	0.000172285	0.00234702	0.000277022	0	0.0115819	0.000713419	0.00250648	0	0	0	0.000334134	0	7.00984e-05	9.02283e-05	0	0.000106417	0	0	0	0	0.000619728	5.58566e-05	0	0.000269365	0	0	9.39232e-05	0	0	0	0.000143637
D_0__Bacteria;D_1__Proteobacteria;D_2__Gammaproteobacteria;D_3__Aeromonadales;D_4__Aeromonadaceae;D_5__Aeromonas	Aeromonas	0.000477481	0.0625	0	0.000101036	0	0	0	0	0	0.000220848	0	0	0	0	0	0	0	0	0	0	0	0	0	0.000339862	0	0	0	0	0	0	0	0	0	0	0	0	0	0	0	0.0011194	0	0	0	0	0	0.000918209	0	0
D_0__Bacteria;D_1__Bacteroidetes;D_2__Bacteroidia;D_3__Bacteroidales;D_4__Marinifilaceae;D_5__Butyricimonas	Butyricimonas	0.000425459	0.0714286	0	7.21688e-05	0	0	0	0	0	0.000220848	0	0	0	0	0.000223055	0	0	0	0	0	0	0.000307484	0	0	0	0	0	0	0	0	0	0	0	0	0	0	0	6.88587e-05	0	0	0	0	0	0	0	0	0.0122962	0
D_0__Bacteria;D_1__Firmicutes;D_2__Erysipelotrichia;D_3__Erysipelotrichales;D_4__Erysipelotrichaceae;D_5__(Clostridium) innocuum group	Clostridium innocuum group (Erysipelotrichaceae family)	0.000417258	0.0625	0	0	0	0	0	0	0	0	0	0.00034543	0	0	0	0	0	0	0	0	0	0	0	0	0	0	0	0	0	0	0	0.000316863	0	0	0.0230754	5.17956e-05	0	0	0	0	0	0	0	0	0	0	0	0
D_0__Bacteria;D_1__Proteobacteria;D_2__Gammaproteobacteria;D_3__Pseudomonadales;D_4__Moraxellaceae;D_5__Acinetobacter	Acinetobacter	0.000417194	0.160714	0.000271161	0.0022228	0	0	0	0	0	0.00489021	0	0.000487666	0	0	0.00024536	0	0	0	0.000255111	0	0	0.00106595	0	0.00189048	0	0	0	0	0	0	0	0	0	0	0	0	0	0.000275435	0	0.00300284	0	0	0	0	0	0	0	0
D_0__Bacteria;D_1__Actinobacteria;D_2__Actinobacteria;D_3__Propionibacteriales;D_4__Propionibacteriaceae;D_5__Cutibacterium	Cutibacterium	0.000409771	0.419643	0.00206939	0.00460437	0	0.000179888	0.000431047	0	0.000170969	0.0120204	4.6673e-05	0.001463	0	0.000117371	0.000468415	0	0.000120111	0.000172285	0.00113949	0.000226655	0	0.00155792	0.000178355	0.00157186	0	4.05277e-05	0	8.35335e-05	0	0	4.51141e-05	0	0	0	0.000588376	0.000224448	0	0.000705801	0	0	6.73412e-05	0	0	6.26154e-05	0.000476147	4.70876e-05	0	0
D_0__Bacteria;D_1__Fusobacteria;D_2__Fusobacteriia;D_3__Fusobacteriales;D_4__Fusobacteriaceae;D_5__Fusobacterium	Fusobacterium	0.00040791	0.125	0	4.33013e-05	0	0	0	0	0	0	0	0	0	0	0.000111527	0	0	0	0	0	0	0.000799459	0	0	0	0	0	0	0	0	0	0	0	0	0	0	0	0	0	0	0.00685197	0	0	0	0	0	0	0
D_0__Bacteria;D_1__Firmicutes;D_2__Clostridia;D_3__Clostridiales;D_4__Ruminococcaceae;D_5__Anaerotruncus	Anaerotruncus	0.000406855	0.0625	0.000142716	0	0	0	0	0	0	0	0	0	0	0	0.000289971	0	0	0	0	0	0	0.000143493	0	0	0	0	0	0	0	0	0	0	0	0.0355287	0	0	0	0	0	0	0	0	0	0	0	0	0	0
D_0__Bacteria;D_1__Actinobacteria;D_2__Coriobacteriia;D_3__Coriobacteriales;D_4__Atopobiaceae;D_5__Olsenella	Olsenella	0.000354641	0.00892857	0	0	0	0	0	0	0	0	0	0	0	0	0	0	0	0	0	0	0	0	0	0	0	0	0	0	0	0	0	0	0	0	0	0	0	0	0	0	0	0	0	0	0	0	0	0
D_0__Bacteria;D_1__Firmicutes;D_2__Erysipelotrichia;D_3__Erysipelotrichales;D_4__Erysipelotrichaceae;D_5__Holdemanella	Holdemanella	0.000344261	0.0357143	0	4.33013e-05	0	0	0	0	0	0	0	0	0	0	0	0	0	0	0	0	0	0	0	0.0047793	0	0	0	0	0	0	0	0	0	0	0	0	0	0	0	0	0	0	0	0	0	0	0	0
D_0__Bacteria;D_1__Actinobacteria;D_2__Actinobacteria;D_3__Bifidobacteriales;D_4__Bifidobacteriaceae;D_5__Gardnerella	Gardnerella	0.000324324	0.303571	8.56299e-05	0	0	0	0	0	0	0.000536345	0	0.000223514	0	0.00028169	0.00602248	0	0.000300276	0.000229713	0.00200687	0.000251838	0	0.00854806	0.000392381	0.00148689	0	0	0.000460264	0	0	0.000327126	0	0	0	0	0	0	0	0	0	0	0	0	0	0	0	0	0	0
D_0__Bacteria;D_1__Proteobacteria;D_2__Deltaproteobacteria;D_3__Desulfovibrionales;D_4__Desulfovibrionaceae;D_5__Bilophila	Bilophila	0.000301446	0.142857	0	0	0	0	0.000373574	0	0	0	0	0	0.00176783	0	8.9222e-05	0	0	0	0	0	0	0	0	0	0.000167005	0.000222902	0	0	0	0	0	0	5.32085e-05	0	0	0	0	0	0	0	0	0	0	0	0	0	0.00281889	0.00119013
D_0__Bacteria;D_1__Firmicutes;D_2__Clostridia;D_3__Clostridiales;D_4__Lachnospiraceae;D_5__Coprococcus 3	Coprococcus 3	0.0002957	0.0267857	0	0	0	0	0	0	0	0	0	0	0	0	0	0	0	0	0	0	0	0	0	0	0	0	0	0	0	0	0	0	0.00340534	0	0	0	0	0	0	0	0	0	0	0	0	0	0	0
D_0__Bacteria;D_1__Bacteroidetes;D_2__Bacteroidia;D_3__Bacteroidales;D_4__Prevotellaceae;D_5__Prevotella 9	Prevotella 9	0.000290764	0.178571	0.000685039	0.00186196	0	0	0	0	0	0.00419611	0	0.000995652	0	0	0.00484029	0	0	0	0.00151366	0	0	0.0078511	0.000481558	0.00131696	0	0	0.00065752	0	0	0	0	0.000190118	0	0.000156437	0	0	0	0.00051644	0	0	0	0	0	0	0	0	0	0
D_0__Bacteria;D_1__Firmicutes;D_2__Clostridia;D_3__Clostridiales;D_4__Lachnospiraceae;D_5__(Eubacterium) eligens group	Eubacterium eligens group (Lachnospiraceae family)	0.000281119	0.3125	0.00112746	0.00116913	0	0.000299814	0	0	0	0.00236623	0	0.000751819	0	0	0.00236438	0.000730144	0.000300276	0	0.000850369	0	0	0.00243937	0.000713419	0.00095586	0	0	0.000569851	0	0	0.000210295	0	0	0	0	0	0	0	0.000361508	0	0	0	0	0	0	0	0	0	0
D_0__Bacteria;D_1__Firmicutes;D_2__Bacilli;D_3__Bacillales;D_4__Family XI;D_5__Gemella	Gemella	0.000278194	0.303571	0	0	0.0108254	0	0	0	0	0	0	0	0.000112243	0	0	8.11271e-05	0	0.00480484	0	0	0	0	0	0	0	0	0	0.000668268	0	0	0.000203014	0.000295739	0	0	0.000459669	0	0	0.000206576	0	0	0	0	0	0	0	0	0	0
D_0__Bacteria;D_1__Proteobacteria;D_2__Gammaproteobacteria;D_3__Enterobacteriales;D_4__Enterobacteriaceae;D_5__Lelliottia	Lelliottia	0.000273841	0.0535714	0	0	0	0	0	0	0	0	0	0	0	0	0	0	0	0	0	0	0	0	0	0	0	0	0	0	0	0	0	0	0	0	0	0.000742403	0.0184125	0	0	0	0	0	0	0	0	0	0	0
D_0__Bacteria;D_1__Firmicutes;D_2__Clostridia;D_3__Clostridiales;D_4__Lachnospiraceae;D_5__Lachnospiraceae UCG-007	Lachnospiraceae UCG-007	0.000251913	0.0625	0.00226919	0	0	0	0	0	0	0	0	0	0	0	0	0	0	0	0	0	0	0	0	0	0	0	0	0	0	0	0	0	0	0.00551007	0	0	0	0	0	0	0	0	0	0	0	0	0	0
D_0__Bacteria;D_1__Firmicutes;D_2__Negativicutes;D_3__Selenomonadales;D_4__Veillonellaceae;D_5__Megasphaera	Megasphaera	0.000248213	0.0535714	0	0	0	0	0	0	0	0	0	0	0	0	0	0	0	0	0	0	0	0.000122994	0	0	0	0	0	0	0	0	0	0	0	0	0	0	0	0	0	0	0.0216334	0	0	0	0	0	0	0
D_0__Bacteria;D_1__Firmicutes;D_2__Negativicutes;D_3__Selenomonadales;D_4__Veillonellaceae;D_5__unidentified	U. m. of Veillonellaceae family	0.000237987	0.0178571	0	0	0	0	0	0	0	0	0	0	0	0	0	0	0	0	0	0	0	0	0	0	0	0	0	0	0	0	0	0	0	0	0	0	0	0	0	0	0.0147309	0	0	0	0	0	0	0
D_0__Bacteria;D_1__Bacteroidetes;D_2__Bacteroidia;D_3__Bacteroidales;D_4__Prevotellaceae;D_5__Prevotellaceae NK3B31 group	Prevotellaceae NK3B31 group	0.000237432	0.267857	0.000328248	0.000548483	0	0	0	0	0	0.00173523	0	0.000182875	0	0.000164319	0.00432727	0	0	0	0.00122453	0.000176287	0	0.00737962	0.00019619	0.00078593	0	0	0.000482181	0	0	0	0	0	0	0	0	0	0	0	0	0	0	0	0	0	0	0	0	0
D_0__Bacteria;D_1__Firmicutes;D_2__Clostridia;D_3__Clostridiales;D_4__Peptostreptococcaceae;D_5__Peptoclostridium	Peptoclostridium	0.000235738	0.00892857	0	0	0	0	0	0	0	0	0	0	0	0	0	0	0	0	0	0	0	0.0264026	0	0	0	0	0	0	0	0	0	0	0	0	0	0	0	0	0	0	0	0	0	0	0	0	0	0
D_0__Archaea;D_1__Nanoarchaeaeota;D_2__Nanohaloarchaeia;D_3__Deep Sea Euryarchaeotic Group(DSEG);D_4__uncultured archaeon;D_5__uncultured archaeon	U. m. of Nanohaloarchaeia class	0.000231417	0.107143	0	0	5.38575e-05	0	0	0	0	0	0	0	0	0	0	0	0	0	0	0.00151103	0	0	0	0	0	0	0	0	0	0	0	0	0	0	0	0	0	0	0	0	0	0	0	0	0	0	0	0
D_0__Bacteria;D_1__Firmicutes;D_2__Clostridia;D_3__Clostridiales;D_4__Ruminococcaceae;D_5__(Eubacterium) coprostanoligenes group	Eubacterium coprostanoligenes group (Ruminococcaceae family)	0.000231106	0.0803571	0.000114173	0.00011547	0	0	0	0	0	0.000315497	0	0	0	0	0.000312277	0	0	0	0	0	0	0.000676465	0	0	0	0	0	0	0	0	0	0	0	0.0204759	0	0	0	0	0	0	0	0	0	0	0	0	0	0
D_0__Bacteria;D_1__Actinobacteria;D_2__Actinobacteria;D_3__Actinomycetales;D_4__Actinomycetaceae;D_5__Actinomyces	Actinomyces	0.000214701	0.178571	0	0	0	0	0	0	0	0	0	0	0	0	0	0	0	0	0	0	0	0	0	0	0	0	0	0	0	0	0	0	0	0	0.00101127	0	0	0	0	0	0	0	0	0	0	0	0	0
D_0__Bacteria;D_1__Firmicutes;D_2__Clostridia;D_3__Clostridiales;D_4__Lachnospiraceae;D_5__Tyzzerella 3	Tyzzerella 3	0.000213137	0.0267857	0	0	0	0	0	0	0	0	0	0	0	0	0	0	0	0	0	0	0	0	0	0	0	0	0	0	0	0	0	0	0	0	0	0	0	0	0	0	0	0	0	0	0	0.00437915	0	0
D_0__Bacteria;D_1__Proteobacteria;D_2__Gammaproteobacteria;D_3__Enterobacteriales;D_4__Enterobacteriaceae;D_5__Atlantibacter	Atlantibacter	0.000207121	0.0446429	0	0	0	0	0	0	0	0	0	0	0	0	0	0	0	0	0	0	0	0	0	0	0	0	0	0	0	0	0	0	0	0	0	0	0	0	0	0.001457	0	0	0	0	0	0	0	0
D_0__Bacteria;D_1__Firmicutes;D_2__Clostridia;D_3__Clostridiales;D_4__Lachnospiraceae;D_5__(Eubacterium) fissicatena group	Eubacterium fissicatena group (Lachnospiraceae family)	0.000200237	0.0535714	0	0	0	0	0	0	0	0	0	0	0	0	0	0	0	0	0	0	0	0	0	0	0	0	0	0	0	0	0	0	0	0	0	0	0	0	0	0	0	0	0	0	0	0	0	0
D_0__Bacteria;D_1__Actinobacteria;D_2__Coriobacteriia;D_3__Coriobacteriales;D_4__Atopobiaceae;D_5__Atopobium	Atopobium	0.000189424	0.285714	0.000128445	0	0	0	0	0	0	0.000315497	0	0	0	0	0.00256513	0	0.000120111	0.000134	0.000833362	0.000176287	0	0.00399729	0.000338874	0.00104083	0	0	0.000372595	0	0	0.000327126	0	0	0	0	0	0	0	0	0	0	0	0	0	0	0	0	0	0
D_0__Bacteria;D_1__Firmicutes;D_2__Clostridia;D_3__Clostridiales;D_4__Ruminococcaceae;D_5__Ruminococcaceae UCG-002	Ruminococcaceae UCG-002	0.000184256	0.1875	0	0.00099593	0	0	0.000948303	0	0	0.00236623	0	0	0	0	0.00131602	0	0	0.000210571	0.000850369	0	0	0.00153742	0	0	0	0	0.000679437	0	0	0	0	0	0	0	0	0	0	0	0	0	0	0	0	0	5.494e-05	0.000117719	0	0
D_0__Bacteria;D_1__Firmicutes;D_2__Clostridia;D_3__Clostridiales;D_4__Lachnospiraceae;D_5__Lachnospiraceae UCG-010	Lachnospiraceae UCG-010	0.000178127	0.0446429	0	0	0	0	0	0	0	0.000378597	0	0	0	0	0.000223055	0	0	0	0	0	0	0.000122994	0	0	0	0	0	0	0	0	0	0	0	0	0	0	0	0	0	0	0	0	0	0	0	0	0	0
D_0__Bacteria;D_1__Firmicutes;D_2__Clostridia;D_3__Clostridiales;D_4__Christensenellaceae;D_5__Christensenellaceae R-7 group	Christensenellaceae R-7 group	0.000166799	0.223214	9.99015e-05	0.000808291	0	0	0	0	0.000132976	0.00110424	0	0.000304791	0	0.000117371	0.0032566	0	0	3.82856e-05	0.000969421	0.000201471	0	0.00280836	8.91774e-05	0.000764688	0	0	0.000241091	0	0	0	0	0	0	0	0	0	0	0.000309864	0	0	0	0	0	0	0	0	0	0
D_0__Bacteria;D_1__Firmicutes;D_2__Clostridia;D_3__Clostridiales;D_4__Ruminococcaceae;D_5__UBA1819	UBA1819	0.00016428	0.0267857	0	0	0	0	0	0	0	0	0	0	0	0	0	0	0	0	0	0	0	0	0	0	0	0	0	0	0	0	0	0	0	0	0	0	0	0	0	0.00136816	0	0	0	0	0	0	0	0
D_0__Bacteria;D_1__Bacteroidetes;D_2__Bacteroidia;D_3__Bacteroidales;D_4__Marinifilaceae;D_5__Odoribacter	Odoribacter	0.000155159	0.0892857	0.000199803	0.000303109	0	0	0	0	0	0.00135664	0	0.000121917	0	0	0.000289971	0	0	0	0	0	0	0	0	0	0	0	0	0	0	0	0	0	0	0	0	0	0	0	0	0	0	0	0	0	0	0	0.00398532	0
D_0__Bacteria;D_1__Patescibacteria;D_2__Saccharimonadia;D_3__Saccharimonadales;D_4__TM7 phylum sp. oral clone FR058;D_5__TM7 phylum sp. oral clone FR058	U. m. of Saccharimonadales order	0.000137978	0.151786	2.85433e-05	0.000202073	0	0	0	0	0	0.000599445	0	0.000121917	0	0	0.000111527	0	0	0	0.000136059	0	0	0.000368981	0	0	0	0	0	0	0	0	0	0	0	0	0	0	0	0	0	0	0	0	0	0	0	0	0	0
D_0__Bacteria;D_1__Bacteroidetes;D_2__Bacteroidia;D_3__Bacteroidales;D_4__Barnesiellaceae;D_5__Coprobacter	Coprobacter	0.000125217	0.0625	0	2.88675e-05	0	0	0	0	0	0	0	0	0	0	0.000289971	0	0	0	0	0	0	0	0	0	0	0	0	0	0	0	0	0	0	0	0	0	0	0	0	0	0	0	0	0	0	0	0.00274598	0
D_0__Bacteria;D_1__Firmicutes;D_2__Clostridia;D_3__Clostridiales;D_4__Lachnospiraceae;D_5__Agathobacter	Agathobacter	0.000119278	0.160714	0.000413878	0.00105366	0	0	0	0	0	0.00214538	0	0.000731499	0	0	0.00136064	0	0	0	0	0	0	0.00108644	0	0	0	0	0	0	0	0.000327126	0	0	0	0	0	0	0	0.000998451	0	0	0	0	0	0	0	0	0	0
D_0__Bacteria;D_1__Actinobacteria;D_2__Actinobacteria;D_3__Bifidobacteriales;D_4__Bifidobacteriaceae;D_5__Scardovia	Scardovia	0.000117614	0.0803571	0	0	0	0	0	0	0	0	0	0	0	0	0	0	0	0	0	0	0	0	0	0	0	0	0	0	0	0	0	0	0	0	0	0	0	0	0	0	0.000117847	0	0	0	0	0	0	0
D_0__Bacteria;D_1__Firmicutes;D_2__Clostridia;D_3__Clostridiales;D_4__Lachnospiraceae;D_5__Lachnospira	Lachnospira	0.000111869	0.107143	0	0.0010681	0	0	0	0	0	0.00141974	0.000295596	0	0	0	0.00147216	0	0	0	0.000306133	0	0	0.00135293	0	0	0	0	0	0	0	0	0	0	0	0	0	0	0	0.000154932	0	0	0	0	0	0	0	0	0	0
D_0__Bacteria;D_1__Proteobacteria;D_2__Gammaproteobacteria;D_3__Pseudomonadales;D_4__Moraxellaceae;D_5__Enhydrobacter	Enhydrobacter	0.000104139	0.0803571	0	5.77351e-05	0	0	0	0	0	0.000252398	4.6673e-05	0	0	0	0	0	0	0	0	0	0	0	0	0	0	0	0	0	0	0	0	0	0	0	0	0	0	0	0	0	0	0	0	0	0	0	0	0
D_0__Bacteria;D_1__Firmicutes;D_2__Clostridia;D_3__Clostridiales;D_4__Ruminococcaceae;D_5__Ruminiclostridium 6	Ruminiclostridium 6	0.00010264	0.160714	0.000199803	0.000288675	0	0	0.000114946	0	0	0.000599445	0	6.09583e-05	0	0	0.00151677	0	0	0	0.000289125	0	0	0.0018449	0	0.000191172	0	0	0	0	0	0	0	0	0	0	0	0	0	0.000137717	0	0	0	0	0	0	0	0	0	0
D_0__Bacteria;D_1__Proteobacteria;D_2__Gammaproteobacteria;D_3__Alteromonadales;D_4__Alteromonadaceae;D_5__Rheinheimera	Rheinheimera	9.97081e-05	0.133929	0.000214075	0.00144338	0	0	0	0	0	0.00189298	0	0.000568944	0	0	0.000825303	0	0	0	0.000595258	0	0	0.00223438	0	0.000488551	0	0	0	0	0	0	0	0	0	0	0	0	0	0.000154932	0	0	0	0	0	0	0	0	0	0
D_0__Bacteria;D_1__Proteobacteria;D_2__Gammaproteobacteria;D_3__Pseudomonadales;D_4__Pseudomonadaceae;D_5__Pseudomonas	Pseudomonas	9.42328e-05	0.125	0.000356791	0.00278572	0	0	0.000114946	0	0	0.00356512	0	0.000304791	0	0	0	0	0	0	0.000187081	0	0	0.00018449	0	0.00112579	0	0	0	0	0	0	0	0	0	0	0	0	0	0	0	0	0	0	0	0	0	0	0	0
D_0__Bacteria;D_1__Proteobacteria;D_2__Gammaproteobacteria;D_3__Enterobacteriales;D_4__Enterobacteriaceae;D_5__Erwinia	Erwinia	8.9493e-05	0.0357143	0	0	0	0	0	0	0	0	0	0	0	0	0	0	0	0	0	0	0	0	0	0	0	0	0	0	0	0	0	0	0	0	0	0	0	0	0	0	0	0	0	0	0	0	0	0
D_0__Bacteria;D_1__Firmicutes;D_2__Clostridia;D_3__Clostridiales;D_4__Ruminococcaceae;D_5__Subdoligranulum	Subdoligranulum	8.17518e-05	0.151786	0.000313976	0.000649519	0	0	0.000172419	0	0	0.00110424	0	0	0	0	0.000981442	0	0	0	0	0	0	0.00100445	0	0.00031862	0	0	0.000460264	0	0	0	0	0	0	0	0	0	0	0.000292649	0	0	0	0	0	0	0	0	0	0
D_0__Bacteria;D_1__Firmicutes;D_2__Clostridia;D_3__Clostridiales;D_4__Ruminococcaceae;D_5__Ruminococcus 2	Ruminococcus 2	8.1027e-05	0.142857	0.000185531	0.000663953	0	0	0.000316101	0	0	0.00100959	0	0.000243833	0	0	0.000490721	0	0	0	0	0	0	0.000491975	0	0	0	0	0.000153421	0	0	0	0	0	0	0	0	5.17956e-05	0	0.000189361	0	0	0	0	0	0	0	0	0	0
D_0__Bacteria;D_1__Firmicutes;D_2__Clostridia;D_3__Clostridiales;D_4__Lachnospiraceae;D_5__(Eubacterium) xylanophilum group	Eubacterium xylanophilum group (Lachnospiraceae family)	7.63551e-05	0.0357143	0	0	0	0	0	0	0	0	0	0	0	0	0.00269897	0	0	0	0	0	0	0.00272636	0	0	0	0	0	0	0	0	0	0	0	0	0	0	0	0	0	0	0	0	0	0	0	0	0	0
D_0__Bacteria;D_1__Actinobacteria;D_2__Coriobacteriia;D_3__Coriobacteriales;D_4__Eggerthellaceae;D_5__Eggerthella	Eggerthella	7.49994e-05	0.151786	0	0	0	0	0	0	0	0	0	0	0.000561214	0	0	0	0	0	0	0	0	0	0	0	0	0	0	0	0	0	0	0	0	0.000312875	0	0	0	0	0	0	0	0	0	0.000986193	0	3.53157e-05	0	0.000205196
D_0__Bacteria;D_1__Firmicutes;D_2__Clostridia;D_3__Clostridiales;D_4__Lachnospiraceae;D_5__Lachnospiraceae UCG-004	Lachnospiraceae UCG-004	7.44127e-05	0.0535714	0	0	0	0	0	0	0	0.000978041	0	0	0	0	0	0	0	0	0	0	0	0.000532973	0	0	0	0	0	0	0	0	0	0	0	0	0	0	0	0	0	0	0	0	0	0	0	0	0	0
D_0__Bacteria;D_1__Firmicutes;D_2__Clostridia;D_3__Clostridiales;D_4__Lachnospiraceae;D_5__Fusicatenibacter	Fusicatenibacter	7.09231e-05	0.0267857	0	0.000577351	0	0	0	0	0	0	0	0	0	0	0	0	0	0	0	0	0	0	0	0	0	0	0	0	0	0	0	0	0	0	0	0.00093232	0	0	0	0	0	0	0	0	0	0	0	0
D_0__Bacteria;D_1__Firmicutes;D_2__Negativicutes;D_3__Selenomonadales;D_4__Veillonellaceae;D_5__Allisonella	Allisonella	6.94975e-05	0.0178571	0	0	0	0	0	0	0	0	0	0	0	0	0	0	0	0	0	0	0	0	0	0	0	0	0	0	0	0	0.00223315	0	0	0	0	0	0	0	0	0	0	0	0	0	0	0	0	0
D_0__Bacteria;D_1__Firmicutes;D_2__Clostridia;D_3__Clostridiales;D_4__Ruminococcaceae;D_5__Ruminococcus 1	Ruminococcus 1	6.68036e-05	0.0892857	0	0.000635086	0	0	0	0	0	0.00141974	0	0	0	0	0.00044611	0	0	0	0.000289125	0	0	0.00100445	0	0.000212413	0	0	0	0	0	0	0	0	0	0	0	0	0	0	0	0	0	0	0	0	0	0	0	0
D_0__Bacteria;D_1__Firmicutes;D_2__Clostridia;D_3__Clostridiales;D_4__Ruminococcaceae;D_5__Ruminococcaceae UCG-005	Ruminococcaceae UCG-005	6.40955e-05	0.0982143	0	0.000259808	0	0	0	0	0	0.000473246	0	0	0	0	0.00109297	0	0	0	0.000255111	0	0	0.000901954	0	0	0	0	0.000197256	0	0	0	0	0	0	0	0	0	0	0.000172147	0	0	0	0	0	0	0	0	0	0
D_0__Bacteria;D_1__Firmicutes;D_2__Clostridia;D_3__Clostridiales;D_4__Family XI;D_5__Finegoldia	Finegoldia	6.13797e-05	0.116071	0	0	0	0	0	0	0	0	0	0	0	0	0.000111527	0	0	0	0	0	0	0	0	0	0	0	0	0	0	0	0	0	0	0.00354591	0.000588376	0	0	0	0	0	0	0	0	0.000391347	3.66267e-05	7.06314e-05	0	0
D_0__Bacteria;D_1__Firmicutes;D_2__Clostridia;D_3__Clostridiales;D_4__Lachnospiraceae;D_5__Coprococcus 2	Coprococcus 2	5.86733e-05	0.0535714	0	0	0	0	0	0	0	0	0	0	0	0	0.00109297	0	0	0	0	0	0	0.00122994	0	0.000403586	0	0	0	0	0	0	0	0	0	0	0	0	0	0	0	0	0	0	0	0	0	0	0	0
D_0__Bacteria;D_1__Firmicutes;D_2__Clostridia;D_3__Clostridiales;D_4__Ruminococcaceae;D_5__Ruminococcaceae UCG-014	Ruminococcaceae UCG-014	5.83861e-05	0.0982143	7.13582e-05	0.000259808	0	0	0	0	0	0.000378597	0	0.000101597	0	0	0.000289971	0	0	0	0.000153066	0	0	0.00038948	0	0	0	0	0	0	0	0	0	0	0	0	0	0	0	5.1644e-05	0	0	0	0	0	0	0	0	0	0
D_0__Bacteria;D_1__Actinobacteria;D_2__Coriobacteriia;D_3__Coriobacteriales;D_4__Eggerthellaceae;D_5__Senegalimassilia	Senegalimassilia	5.0743e-05	0.107143	0	0	0	0	0	0	0	0	0	0	0	0	0	0	0	0	0	0	0	0	0	0.000169931	0	0	0	0	0	0	0	0	0.000106417	0	0	0	0	0	0	0.000124378	0	0	0	0	0	0	0.000801925	0
D_0__Bacteria;D_1__Epsilonbacteraeota;D_2__Campylobacteria;D_3__Campylobacterales;D_4__Campylobacteraceae;D_5__Campylobacter	Campylobacter	4.90281e-05	0.0446429	0	0	0	0	0	0	0	0	0	0	0	0	0	0	0	0	0	0	0	0	0	0	0	0	0	0	0	0	0	0	0	0	0	0	0	0	0	0	0	0	0	0	0	0	0	0
D_0__Archaea;D_1__Nanoarchaeaeota;D_2__Woesearchaeia;D_3__Candidatus Amesbacteria bacterium GW2011_GWC1_47_15;D_4__Candidatus Amesbacteria bacterium GW2011_GWC1_47_15;D_5__Candidatus Amesbacteria bacterium GW2011_GWC1_47_15	U. m. of Woesearchaeia class	4.74537e-05	0.285714	5.70866e-05	2.88675e-05	0	0	0	0	0	0	0.000388942	0	0	0	0.000111527	0	0	0	0.000255111	0	0	0	0	0	0	0	0	0.000146184	0.000323913	0	0	0	0	0	3.67735e-05	3.45304e-05	0	0.000430367	0	0	0	0	0	0	0.000311327	2.35438e-05	0	0
D_0__Bacteria;D_1__Bacteroidetes;D_2__Bacteroidia;D_3__Bacteroidales;D_4__Prevotellaceae;D_5__Prevotella	Prevotella	4.71783e-05	0.125	0.000142716	0	0	0	0	0	0	0	0	0	0	0	0	0	0	0	0	0	0	0	0	0	0	0	0	0	0	0	0	0	0	0	0	0	0	0	0	0	0	0	0	0	0	0	0	0
D_0__Bacteria;D_1__Firmicutes;D_2__Clostridia;D_3__Clostridiales;D_4__Ruminococcaceae;D_5__Ruminococcaceae NK4A214 group	Ruminococcaceae NK4A214 group	4.33415e-05	0.0625	0	0	0	0	0	0	0	0	0	0	0	0	0.000513026	0	0	0	0	0	0	0.000409979	0	0.00108331	0	0	0	0	0	0	0	0	0	0	0	0	0	0	0	0	0	0	0	0	0	0	0	0
D_0__Bacteria;D_1__Patescibacteria;D_2__Gracilibacteria;D_3__metagenome;D_4__metagenome;D_5__metagenome	U. m. of Gracilibacteria class	4.30508e-05	0.169643	0	0.000548483	0	0	0	0	0	0.000946492	0	0	0	0	0.000423804	0	0	0	0.000221096	0	0	0.000881455	3.5671e-05	0.000127448	0	0	0	6.26501e-05	0	0	0	0	0	0	0	0	0	0.000172147	0	0	0	0	0	0	0	0	0	0
D_0__Bacteria;D_1__Firmicutes;D_2__Clostridia;D_3__Clostridiales;D_4__Ruminococcaceae;D_5__Butyricicoccus	Butyricicoccus	4.12372e-05	0.0803571	9.99015e-05	0	0	0	0	0	0	0.000536345	0	0	0	0	0.000156138	0	0	0	0	0	0	0	0	0.000233655	0	0	0	0	0	0	0	0	0	6.95277e-05	0	0	0	0	0	0	0	0	0	0	0	0.00120073	0	0
D_0__Bacteria;D_1__Firmicutes;D_2__Clostridia;D_3__Clostridiales;D_4__Family XI;D_5__Peptoniphilus	Peptoniphilus	4.09525e-05	0.107143	0	0.000101036	0	0	0	0	0	0.000157749	0	0	0	0	0	0	0	0	0	0	0	0	0	8.49654e-05	0	0	0	0	0	0	0	0	0	0	0	0	0	0	0	0	0.00116164	0	0	0	0	0	0	0
D_0__Bacteria;D_1__Cyanobacteria;D_2__Melainabacteria;D_3__Gastranaerophilales;D_4__gut metagenome;D_5__gut metagenome	U. m. of Gastranaerophilales order	3.88725e-05	0.0714286	0	0.00011547	0	0	0	0	0	0	0	0	0	0	8.9222e-05	0	0	0	6.80295e-05	0	0	0.000163992	0	0	0	0	0	0	0	0	0	0	0	0	0	0	0	0	0	0	0	0	0	0	0	0	0	0
D_0__Bacteria;D_1__Patescibacteria;D_2__Parcubacteria;D_3__metagenome;D_4__metagenome;D_5__metagenome	U. m. of Parcubacteria class	3.85794e-05	0.267857	0	2.88675e-05	0	0	0	0	3.79932e-05	0	6.22307e-05	0	0	0	0.000267666	0	0	0	0.000136059	0	0	0.000102495	0	0	0	0	0	0.000877101	0.000674818	0	0	0	0	0	0	0	0	0	0	0	0	0	0	0	7.32534e-05	0	0	0
D_0__Bacteria;D_1__Firmicutes;D_2__Bacilli;D_3__Bacillales;D_4__Bacillaceae;D_5__Bacillus	Bacillus	3.54805e-05	0.0892857	0	0.00147224	0	0	0.000201155	0	0	0.00110424	0	0	0	0	0.000401499	0	0	0	0	0	0	0	0	0	0	0	0	0	0	0	0	0	0	0	0	0	0	0	0	0	0	0	0	0	0	0	0	0
D_0__Bacteria;D_1__Actinobacteria;D_2__Actinobacteria;D_3__Corynebacteriales;D_4__Corynebacteriaceae;D_5__Corynebacterium 1	Corynebacterium 1	3.47966e-05	0.0625	0	0	0	0	0	0	0	0.000978041	0	0	0	0	0	0	0	0	0	0	0	0	0	0	0	0	0	0	0	0	0	0	0	0	0.000147094	0	0	0	0	0	0	0	0	0	0	0	0	0
D_0__Bacteria;D_1__Firmicutes;D_2__Erysipelotrichia;D_3__Erysipelotrichales;D_4__Erysipelotrichaceae;D_5__Coprobacillus	Coprobacillus	3.33707e-05	0.0267857	0	0	0	0	0	0	0	0	0	0	0	0	0	0	0	0	0	0	0	0	0	0	0	0	0	0	0	0	0	0	0	0.00246823	0	0	0	0	0	0	0	0	0	0	0	0	0	0
D_0__Bacteria;D_1__Bacteroidetes;D_2__Bacteroidia;D_3__Bacteroidales;D_4__Dysgonomonadaceae;D_5__Dysgonomonas	Dysgonomonas	3.08052e-05	0.0357143	0	0	0	0	0	0	0	0	0	0.000121917	0	0	0	0	0	0	0	0	0	0	0	0	0	0	0	0	0	0	0	0	0	0	0	3.45304e-05	0	0	0	0	0	0	0	0	0	0	0	0
D_0__Bacteria;D_1__Proteobacteria;D_2__Gammaproteobacteria;D_3__Pseudomonadales;D_4__Moraxellaceae;D_5__uncultured	U. m. of Moraxellaceae family	2.94254e-05	0.0625	0	0	0	0	0	0	0	0	0	0	0	0	0	0	0	0	0	0	0	0.000204989	0	0	0	0	0	0	0	0	0	0	0	0	0	0	0	0	0	0.000373134	0	0	0	0	0	0.000576823	0	0
D_0__Bacteria;D_1__Proteobacteria;D_2__Gammaproteobacteria;D_3__Enterobacteriales;D_4__Enterobacteriaceae;D_5__Pluralibacter	Pluralibacter	2.91197e-05	0.0178571	0	0	0	0	0	0	0	0	0	0	0	0	0	0	0	0	0	0	0	0	0	0	0	0	0	0	0	0	0	0	0	0	0	0	0	0	0	0	0	0	0.000305661	0	0	0	0	0
D_0__Bacteria;D_1__Firmicutes;D_2__Clostridia;D_3__Clostridiales;D_4__Lachnospiraceae;D_5__Lachnoclostridium 5	Lachnoclostridium 5	2.67155e-05	0.0267857	0	0	0	0	0	0	0	0	0	0	0	0	0	0	0	0	0	0	0	0	0	0	0	0	0	0	0	0	0	0	0	0	0	0	0	0	0	0	0	0	0	0	0	0	0	0
D_0__Bacteria;D_1__Firmicutes;D_2__Clostridia;D_3__Clostridiales;D_4__Ruminococcaceae;D_5__Ruminiclostridium 5	Ruminiclostridium 5	2.56894e-05	0.0803571	0	0	0	0	0	0.000365156	0	0	0	0	0	0	0	0.000351551	0	0	0	0	0	8.19958e-05	0	0	0	0	0	0	0	0	0	0	0	0	0	0	0	0	0	0.000426439	0	0	0	0	0	0	0	0
D_0__Bacteria;D_1__Firmicutes;D_2__Clostridia;D_3__Clostridiales;D_4__Ruminococcaceae;D_5__Intestinimonas	Intestinimonas	2.53572e-05	0.0446429	0	0.000173205	0	0	0	0	0	0.000441696	0	0	0	0	0	0	0	0	0	0	0	0.000348482	0	0	0	0	0	0	0	0	0	0	0	0	0	0	0	0.000241005	0	0	0	0	0	0	0	0	0	0
D_0__Bacteria;D_1__Proteobacteria;D_2__Gammaproteobacteria;D_3__Betaproteobacteriales;D_4__Burkholderiaceae;D_5__Parasutterella	Parasutterella	2.46454e-05	0.0803571	0	8.66026e-05	0	0	8.62094e-05	0	0	0.000220848	0	0	0	0	0.000133833	0	0	0	0	0	0	0.000225488	0	4.24827e-05	0	0	0	0	0	0	0	0	0	0	0	0	0	0	0	0	0	0	0	0	0	0	0	0
D_0__Bacteria;D_1__Actinobacteria;D_2__Actinobacteria;D_3__Micrococcales;D_4__Micrococcaceae;D_5__Micrococcus	Micrococcus	2.33303e-05	0.0267857	0	0.000447447	0	0	0	0	0	0.00132509	0	0	0	0	0	0	0	0	0	0	0	0.000840457	0	0	0	0	0	0	0	0	0	0	0	0	0	0	0	0	0	0	0	0	0	0	0	0	0	0
D_0__Bacteria;D_1__Bacteroidetes;D_2__Bacteroidia;D_3__Bacteroidales;D_4__Prevotellaceae;D_5__Paraprevotella	Paraprevotella	2.2958e-05	0.0535714	0	0.000144338	0	0	0	0	0	0.000567895	0	0	0	0	0.000624554	0	0	0	0	0	0	0.000307484	0	0.000127448	0	0	0	0	0	0	0	0	0	0	0	0	0	0	0	0.000799574	0	0	0	0	0	0	0	0
D_0__Bacteria;D_1__Firmicutes;D_2__Clostridia;D_3__Clostridiales;D_4__Peptostreptococcaceae;D_5__Peptostreptococcus	Peptostreptococcus	2.24914e-05	0.0267857	0	0	0	0	0	0	0	0	0	0	0	0	0	0	0	0	0	0	0	0	0	0	0	0	0	0	0	0	0	0	0	0	0	0	0	0	0	0	0	0	0	0	0	0	0	0
D_0__Bacteria;D_1__Firmicutes;D_2__Clostridia;D_3__Clostridiales;D_4__Family XI;D_5__Anaerococcus	Anaerococcus	2.2332e-05	0.0982143	0	0	0	0	0	0	0	0	0	0	0	0	0	0	0	0	0	0	0	0	0	0	0	0	0	0	0	0	0	0	0	0.00139055	0	8.6326e-05	0	0	0	0	0	0	0	9.39232e-05	0	0	0	0
D_0__Bacteria;D_1__Proteobacteria;D_2__Gammaproteobacteria;D_3__Xanthomonadales;D_4__Xanthomonadaceae;D_5__Stenotrophomonas	Stenotrophomonas	2.21382e-05	0.0535714	0	0.000158771	0	0	0	0	0	0.000252398	0	0	0	0	0	0	0	0	0	0	0	0.000122994	0	0	0	0	0	0	0	0	0	0	0	0	0	0	0	0	0	0.0011194	0	0	0	0	0	0	0	0
D_0__Bacteria;D_1__Firmicutes;D_2__Bacilli;D_3__Lactobacillales;D_4__Carnobacteriaceae;D_5__Granulicatella	Granulicatella	2.08768e-05	0.0357143	0	0	0	0	0	0	0	0	0	0	0	0	0	0	0	0	0	0	0	0	0	0	0	0	0	0	0	0	0	0	0	0	0	0	0	0	0	0	0	0	0	0	0	0	0	0
D_0__Bacteria;D_1__Bacteroidetes;D_2__Bacteroidia;D_3__Bacteroidales;D_4__Barnesiellaceae;D_5__uncultured	U. m. of Barnesiellaceae family	1.95734e-05	0.0357143	0	0	0	0	0	0	0	0	0	0	0	0	0.000111527	0	0	0	0.000119052	0	0	0.000245987	0	0	0	0	0	0	0	0	0	0	0	0	0	0	0	0	0	0	0	0	0	0	0	0	0	0
D_0__Bacteria;D_1__Firmicutes;D_2__Clostridia;D_3__Clostridiales;D_4__Lachnospiraceae;D_5__Dorea	Dorea	1.90606e-05	0.0267857	0	0	0	0	0	0	0	0	0	0	0	0	0.00044611	0	0	0	0	0	0	0	0	0	0	0	0	0	0	0	0	0	0	0	0	0	0	0	0	0	0	0	0	0	0	0	0	0
D_0__Bacteria;D_1__Proteobacteria;D_2__Gammaproteobacteria;D_3__Betaproteobacteriales;D_4__Burkholderiaceae;D_5__Massilia	Massilia	1.90333e-05	0.0625	2.85433e-05	0	0	0	0	0	0	0.000504796	0	0	0	0	0	0	0	0	0.000119052	0	0	0.000799459	0	0.000191172	0	0	0	0	0	0	0	0	0	0	0	0	0	0	0	0	0	0	0	0	0	0	0	0
D_0__Bacteria;D_1__Proteobacteria;D_2__Gammaproteobacteria;D_3__Betaproteobacteriales;D_4__Burkholderiaceae;D_5__Pelomonas	Pelomonas	1.87768e-05	0.0446429	0	0.000202073	0	0	0	0	0	0.000978041	0	0	0	0	0	0	0	0	0.000170074	0	0	0.000327983	0	0.000424827	0	0	0	0	0	0	0	0	0	0	0	0	0	0	0	0	0	0	0	0	0	0	0	0
D_0__Bacteria;D_1__Proteobacteria;D_2__Gammaproteobacteria;D_3__Betaproteobacteriales;D_4__Burkholderiaceae;D_5__Curvibacter	Curvibacter	1.75461e-05	0.0535714	0	0.000274242	0	0	0	0	0	0.000694094	0	0	0	0	0	0	0	0	0.000408177	0	0	0.000368981	0	0	0	0	0	0	0	0	0	0	0	0	0	0	0	0.000172147	0	0	0	0	0	0	0	0	0	0
D_0__Bacteria;D_1__Actinobacteria;D_2__Actinobacteria;D_3__Actinomycetales;D_4__Actinomycetaceae;D_5__Varibaculum	Varibaculum	1.60014e-05	0.0267857	0	0	0	0	0	0	0	0	0	0	0	0	0	0	0	0	0	0	0	0	0	0	0	0	0	0	0	0	0	0	0	0	0	0	0	0	0	0	6.73412e-05	0	0	0.00158104	0	0	0	0
D_0__Bacteria;D_1__Firmicutes;D_2__Bacilli;D_3__Lactobacillales;D_4__Streptococcaceae;D_5__Lactococcus	Lactococcus	1.52395e-05	0.0357143	0	0	0.00126565	0	0	0	0	0.000252398	0	0	0	0	0	0	0	0	0	0	0	0	0	0	0	0	0	0	0	0	0	0	0	0	0	0	0	0	0	0	0	0	0	0	0	9.41753e-05	0	0
D_0__Bacteria;D_1__Bacteroidetes;D_2__Bacteroidia;D_3__Bacteroidales;D_4__Muribaculaceae;D_5__gut metagenome	U. m. of Muribaculaceae family	1.50151e-05	0.0714286	0.000128445	0.000144338	0	0	8.62094e-05	0	0	0	0	4.06388e-05	0	0	0.00044611	0	0	0	0	0	0	0.000368981	0	0	0	0	0	0	0	0	0	0	0	0	0	0	0	0	0	0	0	0	0	0	0	0	0	0
D_0__Bacteria;D_1__Actinobacteria;D_2__Actinobacteria;D_3__Corynebacteriales;D_4__Corynebacteriaceae;D_5__uncultured Corynebacterium sp.	U. m. of Corynebacteriaceae family	1.48711e-05	0.0535714	0	0.000129904	0	0	0	0	0	0	0	0	0	0	0	0	0	0	0	0	0	0	0	0	0	0	0	0	0	0	0	0	0	0	0	0	0	0.000189361	0	0	0	0	0	0	0	0	0	0
D_0__Bacteria;D_1__Deinococcus-Thermus;D_2__Deinococci;D_3__Deinococcales;D_4__Deinococcaceae;D_5__Deinococcus	Deinococcus	1.48e-05	0.0357143	0	0.00116913	0	0	5.74729e-05	0	0	0.000126199	0	0.000304791	0	0	0	0	0	0	0	0	0	0	0	0	0	0	0	0	0	0	0	0	0	0	0	0	0	0	0	0	0	0	0	0	0	0	0	0
D_0__Bacteria;D_1__Actinobacteria;D_2__Coriobacteriia;D_3__Coriobacteriales;D_4__Coriobacteriaceae;D_5__Enorma	Enorma	1.46074e-05	0.00892857	0	0	0	0	0	0	0	0	0	0	0	0	0	0	0	0	0	0	0	0	0	0	0	0	0	0	0	0	0	0	0	0	0	0	0	0	0	0	0	0	0	0	0	0	0	0
D_0__Bacteria;D_1__Firmicutes;D_2__Clostridia;D_3__Clostridiales;D_4__Ruminococcaceae;D_5__Negativibacillus	Negativibacillus	1.41392e-05	0.0178571	0	0	0	0	0	0	0	0	0	0	0	0	0.000468415	0	0	0	0	0	0	0	0	0	0	0	0	0	0	0	0	0	0	0	0	0	0	0	0	0	0	0	0	0	0	0	0	0
D_0__Bacteria;D_1__Proteobacteria;D_2__Gammaproteobacteria;D_3__Betaproteobacteriales;D_4__Burkholderiaceae;D_5__Comamonas	Comamonas	1.31879e-05	0.0357143	0.00017126	0.000433013	0	0	0	0	0	0	0	0.000426708	0	0	0	0	0	0	0	0	0	0	0	0.000446068	0	0	0	0	0	0	0	0	0	0	0	0	0	0	0	0	0	0	0	0	0	0	0	0
D_0__Bacteria;D_1__Actinobacteria;D_2__Actinobacteria;D_3__Micrococcales;D_4__Microbacteriaceae;D_5__Candidatus Limnoluna	Candidatus Limnoluna	1.28981e-05	0.0446429	0	0.000129904	0	0	0	0	0	0.000441696	0	0	0	0	0	0	0	0	0	0	0	0.000348482	0	0	0	0	0	0	0	0	0	0	0	0	0	0	0	0	0	0	0	0	0	0	0	0	0	0
D_0__Bacteria;D_1__Actinobacteria;D_2__Coriobacteriia;D_3__Coriobacteriales;D_4__Eggerthellaceae;D_5__Enterorhabdus	Enterorhabdus	1.27091e-05	0.0178571	0	0	0	0	0	0	0	0	0	0	0	0	0	0	0	0	0	0	0	0	0	0	0	0	0	0	0	0	0	0	0	0	0	0	0	0	0	0	0	0	0	0	0	0	0	0
D_0__Bacteria;D_1__Firmicutes;D_2__Clostridia;D_3__Clostridiales;D_4__Ruminococcaceae;D_5__uncultured	U. m. of Ruminococcaceae family	1.2529e-05	0.0446429	0	0	0	0	0	0	0	0.000126199	0	0	0	0	0	0	0	0	0	0	0	0.000286985	0	0	0	0	0	0	0	0	0	0	0	0	0	0	0	0	0	0	0	0	0	0	0	0	0	0
D_0__Bacteria;D_1__Proteobacteria;D_2__Gammaproteobacteria;D_3__Betaproteobacteriales;D_4__Neisseriaceae;D_5__uncultured	U. m. of Neisseriaceae family	1.23521e-05	0.0535714	0.000128445	0.000216506	0	0	0	0	0	0.000504796	0	0.000406388	0	0	0	0	0	0	0	0	0	0	0	0	0	0	0	0	0	0	0	0	0	0	0	0	0	0	0	0	0	0	0	0	0	0	0	0
D_0__Bacteria;D_1__Proteobacteria;D_2__Gammaproteobacteria;D_3__Betaproteobacteriales;D_4__Burkholderiaceae;D_5__Delftia	Delftia	1.18476e-05	0.0178571	0	0	0	0	0	0	0	0.000189298	0	0	0	0	0	0	0	0	0	0	0	0	0	0	0	0	0	0	0	0	0	0	0	0	0	0	0	0	0	0	0	0	0	0	0	0	0	0
D_0__Bacteria;D_1__Actinobacteria;D_2__Actinobacteria;D_3__Actinomycetales;D_4__Actinomycetaceae;D_5__Actinobaculum	Actinobaculum	1.17267e-05	0.0357143	0	0	0	0	0	0	0	0	0	0	0	0	0	0	0	0	0	0	0	0	0	0	0	0	0	0	0	0	0	0	0	0	0	0	0	0	0	0	0	0	0	0	0	0	0	0
D_0__Bacteria;D_1__Omnitrophicaeota;D_2__groundwater metagenome;D_3__groundwater metagenome;D_4__groundwater metagenome;D_5__groundwater metagenome	U. m. of Omnitrophicaeota phylum	1.16229e-05	0.0892857	0	0	0	0	0	0	0	0	0	0	0	0	0	0	0	0	0	0	0	0	0	0	0	0	0	0	0	0	0	0	0	0	0	5.17956e-05	0	5.1644e-05	0	0	0	0	0	0	0	0	0	0
D_0__Bacteria;D_1__Firmicutes;D_2__Negativicutes;D_3__Selenomonadales;D_4__Acidaminococcaceae;D_5__Acidaminococcus	Acidaminococcus	1.14534e-05	0.0535714	9.99015e-05	0.000144338	0	0	0	0	0	0	0	0	0	0	0	0	0	0	0.000136059	0	0	0.000676465	0	0	0	0	0	0	0	0	0	0	0	0	0	0	0	0.000172147	0	0	0	0	0	0	0	0	0	0
D_0__Bacteria;D_1__Proteobacteria;D_2__Gammaproteobacteria;D_3__Betaproteobacteriales;D_4__Burkholderiaceae;D_5__Paucibacter	Paucibacter	1.12544e-05	0.0446429	7.13582e-05	0	0	0	0	0	0	0	0	0	0	0	0	0	0.000160147	0	0	0	0	0.00038948	0	0	0	0	0	0	0	0	0	0	0	0	0	0	0	0	0	0	0	0	0	0	0	0	0	0
D_0__Bacteria;D_1__Firmicutes;D_2__Bacilli;D_3__Bacillales;D_4__Bacillaceae;D_5__Aeribacillus	Aeribacillus	1.12401e-05	0.0446429	0	0.00023094	0	0	0	0	0	0.000504796	0	0	0	0	0	0	0	0	0	0	0	0	0	0	0	0	0	0	0	0	0	0	0	0	0	0	0	0	0	0	0	0	0	0	0	0	0	0
D_0__Bacteria;D_1__Actinobacteria;D_2__Actinobacteria;D_3__Streptomycetales;D_4__Streptomycetaceae;D_5__Streptomyces	Streptomyces	1.11254e-05	0.0446429	0.000328248	0.000274242	0	0	0	0	0	0	0	0	0	0	0	0	0	0	0.000459199	0	0	0	0	0	0	0	0	0	0	0	0	0	0	0	0	0	0	0	0	0	0	0	0	0	0	0	0	0
D_0__Bacteria;D_1__Firmicutes;D_2__Clostridia;D_3__Clostridiales;D_4__Ruminococcaceae;D_5__Ruminiclostridium 9	Ruminiclostridium 9	1.09782e-05	0.00892857	0	0	0	0	0	0	0	0	0	0	0	0	0	0	0	0	0	0	0	0	0	0	0	0	0	0	0	0	0	0	0	0	0	0	0	0	0	0	0	0	0	0	0	0	0	0
D_0__Bacteria;D_1__Firmicutes;D_2__Bacilli;D_3__Bacillales;D_4__Bacillaceae;D_5__Caldibacillus	Caldibacillus	1.06979e-05	0.0535714	0	0.000505182	0	0.000134916	0	0	0	0.000347047	0	0	0	0	0	0	0	0	0	0	0	0	0	0	0	0	0	0	0	0	0	0	0	0	0	8.6326e-05	0	6.88587e-05	0	0	0	0	0	0	0	0	0	0
D_0__Bacteria;D_1__Firmicutes;D_2__Clostridia;D_3__Clostridiales;D_4__Clostridiales vadinBB60 group;D_5__Clostridiales bacterium feline oral taxon 148	U. m. of Clostridiales vadinBB60 group family	1.05425e-05	0.0535714	0	0.00023094	0	0	0	0	0	0.000126199	0	0	0	0	0	0	0	0	0	0	0	0	0	0	0	0	0	0	0	0	0	0	0	0	0	0	0	0	0	0	0	0	0	0	0	0	0	0
D_0__Bacteria;D_1__Proteobacteria;D_2__Alphaproteobacteria;D_3__Rhizobiales;D_4__Rhizobiaceae;D_5__Allorhizobium-Neorhizobium-Pararhizobium-Rhizobium	Allorhizobium-Neorhizobium-Pararhizobium-Rhizobium	1.03833e-05	0.0267857	0	0	0	0	0	0	0	0	0	0	0	0	0	0	0	0	0	0	0	0	0	0.000594758	0	0	0	0	0	0	0	0	0	0	0	0	0	0	0	0	0	0	0	0	0	0	0	0
D_0__Bacteria;D_1__Firmicutes;D_2__Clostridia;D_3__Clostridiales;D_4__Ruminococcaceae;D_5__Ruminococcaceae UCG-003	Ruminococcaceae UCG-003	1.03216e-05	0.0178571	0	0	0	0	0	0	0	0	0	0	0	0	0	0	0	0	0	0	0	0	0	0	0	0	0	0	0	0	0	0	0	0	0	0	0	0.000241005	0	0	0	0	0	0	0	0	0	0
D_0__Bacteria;D_1__Planctomycetes;D_2__vadinHA49;D_3__uncultured Planctomycetales bacterium;D_4__uncultured Planctomycetales bacterium;D_5__uncultured Planctomycetales bacterium	U. m. of Planctomycetes phylum	1.00031e-05	0.0625	0	0	0	0	0	0	0	0	0	0	0	0	0	0	0	0	0	0	0	0	0	0	0	0	0	0.000563851	0	0	0	0	0	0	0	0	0	0	0	5.33049e-05	0	0	0	0	0	0	4.86015e-05	0
D_0__Bacteria;D_1__Bacteroidetes;D_2__Bacteroidia;D_3__Bacteroidales;D_4__Prevotellaceae;D_5__uncultured	U. m. of Prevotellaceae family	9.96476e-06	0.0357143	9.99015e-05	0.000129904	0	0	0	0	0	0	0	0	0	0	0.000312277	0	0	0	0	0	0	0.00057397	0	0	0	0	0	0	0	0	0	0	0	0	0	0	0	0	0	0	0	0	0	0	0	0	0	0
D_0__Bacteria;D_1__Cyanobacteria;D_2__Melainabacteria;D_3__Gastranaerophilales;D_4__Acinetobacter sp. CAG:196;D_5__Acinetobacter sp. CAG:196	Acinetobacter sp. CAG:196	9.77336e-06	0.0178571	0	0	0	0	0	0	0	0	0	0	0	0	0	0	0	0	0	0	0	0	0	0	0	0	0	0	0	0	0	0	0	0	0	0	0	0	0	0	0	0	0	0	3.66267e-05	0	0	0
D_0__Bacteria;D_1__Proteobacteria;D_2__Alphaproteobacteria;D_3__Sphingomonadales;D_4__Sphingomonadaceae;D_5__Novosphingobium	Novosphingobium	9.65309e-06	0.0357143	0	0	0	0	0	0	0	0.000252398	0	0	0	0	0	0	0	0	0	0	0	0	0	0	0	0	0	0	0	0	0	0	0	0	0	3.45304e-05	0	0	0	0	0	0	0	0	0	0	0	0
D_0__Bacteria;D_1__Firmicutes;D_2__Bacilli;D_3__Bacillales;D_4__Bacillaceae;D_5__Ureibacillus	Ureibacillus	9.45531e-06	0.0625	0	0.000303109	0	7.49535e-05	0	0	0	0.000283948	0	0	0	0	8.9222e-05	0	0	0	0	0	0	0.000122994	0	0	0	0	0	0	0	0	0	0	0	0	0	0	0	0	0	0	0	0	0	0	0	0	0	0
D_0__Bacteria;D_1__Firmicutes;D_2__Bacilli;D_3__Bacillales;D_4__Listeriaceae;D_5__Listeria	Listeria	9.44021e-06	0.0357143	0	0.000187639	0	0	0	0	0	0.000410146	0	0	0	0	0	0	0	0	0	0	0	0.000286985	0	0	0	0	0	0	0	0	0	0	0	0	0	0	0	0	0	0	0	0	0	0	0	0	0	0
D_0__Bacteria;D_1__Proteobacteria;D_2__Alphaproteobacteria;D_3__Caulobacterales;D_4__Caulobacteraceae;D_5__Brevundimonas	Brevundimonas	9.24832e-06	0.0178571	0	0	0	0	0	0	0	0	0	0	0	0	0	0	0	0	0	0	0	0	0	0	0	0	0	0	0	0	0	0	0	0	0	0	0	0	0	0	0	0	0	0	0	0	0	0
D_0__Bacteria;D_1__Bacteroidetes;D_2__Bacteroidia;D_3__Bacteroidales;D_4__Prevotellaceae;D_5__Prevotella 7	Prevotella 7	9.1436e-06	0.0267857	0	7.21688e-05	0	0	0	0	0	0	0	0	0	0	0	0	0	0	8.50369e-05	0	0	0	0	0	0	0	0	0	0	0	0	0	0	0	0	0	0	0	0	0	0	0	0	0	0	0	0	0
D_0__Bacteria;D_1__Bacteroidetes;D_2__Bacteroidia;D_3__Bacteroidales;D_4__Prevotellaceae;D_5__Prevotellaceae UCG-001	Prevotellaceae UCG-001	8.7998e-06	0.0357143	0	0	0	0	0	0	0	0.000189298	0	0	0	0	0.000312277	0	0	0	0	0	0	0.000368981	0	0	0	0	0	0	0	0	0	0	0	0	0	0	0	0	0	0	0	0	0	0	0	0	0	0
D_0__Bacteria;D_1__Proteobacteria;D_2__Alphaproteobacteria;D_3__Rhizobiales;D_4__Xanthobacteraceae;D_5__Bradyrhizobium	Bradyrhizobium	8.71463e-06	0.0267857	0	0	0	0	0	0	0	0	0	0	0	0	0.000468415	0	0	0	0	0	0	0.000409979	0	0	0	0	0	0	0	0	0	0	0	0	0	0	0	0	0	0	0	0	0	0	0	0	0	0
D_0__Bacteria;D_1__Firmicutes;D_2__Clostridia;D_3__Clostridiales;D_4__Lachnospiraceae;D_5__Stomatobaculum	Stomatobaculum	8.33052e-06	0.00892857	0	0	0	0	0	0	0	0	0	0	0	0	0	0	0	0	0	0	0	0	0	0	0	0	0	0	0	0	0	0	0	0	0	0	0	0	0	0	0	0	0	0	0	0	0	0
D_0__Bacteria;D_1__Cyanobacteria;D_2__Melainabacteria;D_3__Gastranaerophilales;D_4__Clostridium sp. CAG:306;D_5__Clostridium sp. CAG:306	Clostridium sp. CAG:306	8.13874e-06	0.00892857	0	0	0	0	0	0	0	0	0	0	0	0	0	0	0	0	0	0	0	0	0	0	0	0	0	0	0	0	0	0	0	0	0	0	0	0	0	0	0	0	0	0	0	0	0	0
D_0__Bacteria;D_1__Actinobacteria;D_2__Coriobacteriia;D_3__Coriobacteriales;D_4__Eggerthellaceae;D_5__Slackia	Slackia	7.79208e-06	0.0446429	0	0	0	0	0	0	0	0	0	0	0	0	0	0	0	0	0	0	0	0	0	0	0	0	0	0	0	0	0	0	0	0	0	0	0	0	0	0	0	0	0	0	0	0	0	0
D_0__Bacteria;D_1__Firmicutes;D_2__Clostridia;D_3__Clostridiales;D_4__Ruminococcaceae;D_5__Ruminococcaceae UCG-010	Ruminococcaceae UCG-010	7.52455e-06	0.0357143	4.28149e-05	0.000216506	0	0	0	0	0	0	0	0	0	0	0	0	0	0	0	0.000125919	0	0	0	0	0	0	0	0	0	0	0	0	0	0	0	0	0	0	0	0	0	0	0	0	0	0	0	0
D_0__Bacteria;D_1__Firmicutes;D_2__Clostridia;D_3__Clostridiales;D_4__Lachnospiraceae;D_5__Howardella	Howardella	7.38376e-06	0.0178571	0	0	0	0	0	0	0	0	0	0	0	0	0	0	0	0	0	0	0	0	0	0	0	0.000466068	0	0	0	0	0.000360913	0	0	0	0	0	0	0	0	0	0	0	0	0	0	0	0	0
D_0__Bacteria;D_1__Proteobacteria;D_2__Gammaproteobacteria;D_3__Betaproteobacteriales;D_4__Neisseriaceae;D_5__Eikenella	Eikenella	7.33105e-06	0.0178571	0	0	0	0	0	0	0	0	0	0	0	0	0	0	0	0	0	0	0	0	0	0	0	0	0	0	0	0	0	0	0	0	0	0	0	0	0	0	0	0	0	0	0	0	0	0
D_0__Bacteria;D_1__Bacteroidetes;D_2__Bacteroidia;D_3__Bacteroidales;D_4__Prevotellaceae;D_5__Prevotella 2	Prevotella 2	7.32765e-06	0.0267857	0	0.000216506	0	0	0	0	0	0	0	0	0	0	0.000535332	0	0	0	0	0	0	0	0	0	0	0	0	0	0	0	0	0	0	0	0	0	0	6.88587e-05	0	0	0	0	0	0	0	0	0	0
D_0__Bacteria;D_1__Proteobacteria;D_2__Gammaproteobacteria;D_3__Betaproteobacteriales;D_4__Burkholderiaceae;D_5__Ralstonia	Ralstonia	7.3032e-06	0.0357143	0	0.000173205	0	0	0	0	0	0	0	0.000162555	0	0	0	0	0	0	0	0	0	0.000368981	0	0	0	0	0	0	0	0	0	0	0	0	0	0	0	0	0	0	0	0	0	0	0	0	0	0
D_0__Bacteria;D_1__Proteobacteria;D_2__Gammaproteobacteria;D_3__Betaproteobacteriales;D_4__Chromobacteriaceae;D_5__Gulbenkiania	Gulbenkiania	7.23205e-06	0.0267857	0	0.000476314	0	0	0	0	0	0.000252398	0	8.12777e-05	0	0	0	0	0	0	0	0	0	0	0	0	0	0	0	0	0	0	0	0	0	0	0	0	0	0	0	0	0	0	0	0	0	0	0	0
D_0__Bacteria;D_1__Bacteroidetes;D_2__Bacteroidia;D_3__Flavobacteriales;D_4__Weeksellaceae;D_5__Chryseobacterium	Chryseobacterium	7.02098e-06	0.0535714	0	4.33013e-05	0	0	0	0	0	0.000283948	0	0	0	0	0	0	0	0	0.000102044	0	0	0	0	0	0	0	0	0	0	0	0	0	0	0	0	0	0	3.44293e-05	0	0	0	0	0	0	0	0	0	0
D_0__Bacteria;D_1__Proteobacteria;D_2__Gammaproteobacteria;D_3__Betaproteobacteriales;D_4__Burkholderiaceae;D_5__Cupriavidus	Cupriavidus	7.00358e-06	0.0178571	0	0.000216506	0	0	0	0	0	0.000567895	0	0	0	0	0	0	0	0	0	0	0	0	0	0	0	0	0	0	0	0	0	0	0	0	0	0	0	0	0	0	0	0	0	0	0	0	0	0
D_0__Archaea;D_1__Nanoarchaeaeota;D_2__Nanohaloarchaeia;D_3__Aenigmarchaeales;D_4__uncultured archaeon;D_5__uncultured archaeon	U. m. of Aenigmarchaeales order	6.76492e-06	0.00892857	0	0	0	0	0	0	0	0	0	0	0	0	0	0	0	0	0	0	0	0	0	0	0	0	0	0	0	0	0	0	0	0	0	0	0	0	0	0	0	0	0	0	0	0	0	0
D_0__Bacteria;D_1__Firmicutes;D_2__Clostridia;D_3__Clostridiales;D_4__Lachnospiraceae;D_5__Shuttleworthia	Shuttleworthia	6.48045e-06	0.00892857	0	0	0	0	0	0	0	0	0	0	0	0	0	0	0	0	0	0	0	0	0	0	0	0	0	0	0	0	0	0	0	0	0	0	0	0	0	0	0	0	0	0	0	0	0	0
D_0__Bacteria;D_1__Latescibacteria;D_2__Latescibacteria;D_3__Latescibacterales;D_4__Latescibacteraceae;D_5__Candidatus Latescibacter	Candidatus Latescibacter	6.43618e-06	0.0625	0	0	0	0	0	0	0	0	0.000186692	0	0	0	0	0	0	0	5.10221e-05	0	0	0	0	0	0	6.07915e-05	0	0	0	0	0	0	0	0	0	0	0	0	0	0	0	0	0	0	0	0	0	0
D_0__Bacteria;D_1__Proteobacteria;D_2__Alphaproteobacteria;D_3__Sphingomonadales;D_4__Sphingomonadaceae;D_5__Sphingobium	Sphingobium	6.33715e-06	0.0178571	0	0	0	0	0	0	0	0	0	0	0	0	0	0	0	0	0	0	0	0.000204989	0	0	0	0	0	0	0	0	0	0	0	0	0	0	0	0	0	0	0	0	0	0	0	0	0	0
D_0__Bacteria;D_1__Firmicutes;D_2__Bacilli;D_3__Bacillales;D_4__Family XII;D_5__Exiguobacterium	Exiguobacterium	6.26337e-06	0.0267857	0	0	0	0	0	0	0	0	0	0	0	0	0	0	0	0	0	0	0	0	0	0	0	0	0	0	0	0	0	0	0	0	0	0	0	0	0	0	0	0	0	0	0	0	0	0
D_0__Bacteria;D_1__Proteobacteria;D_2__Gammaproteobacteria;D_3__Betaproteobacteriales;D_4__Burkholderiaceae;D_5__Janthinobacterium	Janthinobacterium	6.20137e-06	0.0357143	0	0	0	0	0	0	0	0	0	0	0	0	0.000133833	0	0	0	0	0	0	0.000204989	0	0	0	0	0	0	0	0	0	0	0	0	0	0	0	0	0	0	0	0	0	0	0	0	0	0
D_0__Bacteria;D_1__Proteobacteria;D_2__Gammaproteobacteria;D_3__Xanthomonadales;D_4__Xanthomonadaceae;D_5__Silanimonas	Silanimonas	5.91557e-06	0.00892857	0	0	0	0	0	0	0	0.000662544	0	0	0	0	0	0	0	0	0	0	0	0	0	0	0	0	0	0	0	0	0	0	0	0	0	0	0	0	0	0	0	0	0	0	0	0	0	0
D_0__Bacteria;D_1__Bacteroidetes;D_2__Bacteroidia;D_3__Bacteroidales;D_4__Rikenellaceae;D_5__Anaerocella	Anaerocella	5.81847e-06	0.0357143	0	0	0	0	0	0	0	0	0	0	0	0	0	0	0	0	0	0	0	8.19958e-05	0	0	0	0	0	0	0	0	0	0	0	0	0	0	0	0	0	0	0	0	0	0	0	0	0	0
D_0__Bacteria;D_1__Dependentiae;D_2__Babeliae;D_3__Babeliales;D_4__UBA12409;D_5__metagenome	U. m. of UBA12409 family	5.64152e-06	0.0357143	0	0	0	0	0	0	0	0.000347047	0	0	0	0	0	0	0	0	5.10221e-05	0	0	0.000163992	0	0	0	0	0	0	0	0	0	0	0	0	0	0	0	0	0	0	0	0	0	0	0	0	0	0
D_0__Bacteria;D_1__Chlamydiae;D_2__Chlamydiae;D_3__Chlamydiales;D_4__Chlamydiaceae;D_5__uncultured	U. m. of Chlamydiaceae family	5.63727e-06	0.0625	0	0	0	0	0	0	0	0.000126199	0	0	0	0	0.000111527	0	0	0	5.10221e-05	0	0	8.19958e-05	0	0	0	0	0	0	0	0	0	0	0	0	0	0	0	0	0	0	0	0	0	0	0	0	0	0
D_0__Bacteria;D_1__Proteobacteria;D_2__Gammaproteobacteria;D_3__Betaproteobacteriales;D_4__Burkholderiaceae;D_5__Limnohabitans	Limnohabitans	5.60772e-06	0.0178571	0	0	0	0	0	0	0	0	0	0	0	0	0	0	0	0	0	0	0	0.000225488	0	0	0	0	0	0	0	0	0	0	0	0	0	0	0	0	0	0	0	0	0	0	0	0	0	0
D_0__Bacteria;D_1__Bacteroidetes;D_2__Bacteroidia;D_3__Cytophagales;D_4__Spirosomaceae;D_5__Pseudarcicella	Pseudarcicella	5.33661e-06	0.0535714	0	0.000101036	0	0	0	0	0	0	0	6.09583e-05	0	0	6.69165e-05	0	0	0	0	0	0	0.000163992	0	0	0	0	0	0	0	0	0	0	0	0	0	0	0	0	0	0	0	0	0	0	0	0	0	0
D_0__Bacteria;D_1__Firmicutes;D_2__Clostridia;D_3__Clostridiales;D_4__Ruminococcaceae;D_5__Ruminococcaceae UCG-013	Ruminococcaceae UCG-013	5.31646e-06	0.0446429	0	0	0	0	0	0	0	0.000189298	0	6.09583e-05	0	0	4.4611e-05	0	0	0	0	0	0	0	0	0	0	0	0	0	0	0	0	0	0	0	0	0	0	0	0	0	0	0	0	0	0	0	0	0
D_0__Bacteria;D_1__Bacteroidetes;D_2__Bacteroidia;D_3__Bacteroidales;D_4__Prevotellaceae;D_5__Prevotella 6	Prevotella 6	5.15855e-06	0.0357143	0	0	0	0	0	0	0	0.000189298	0	0	0	0	0	0	0	0	0	0	0	0	0	0	0	0	0	0	0	0	0	0	0	0	0	0	0	0	0	0	0	0	0	0	0	0	0	0
D_0__Bacteria;D_1__Firmicutes;D_2__Clostridia;D_3__Clostridiales;D_4__Lachnospiraceae;D_5__ASF356	ASF356	5.10613e-06	0.00892857	0	0	0	0	0	0	0	0	0	0	0	0	0	0	0	0	0	0	0	0	0	0	0	0	0	0	0	0	0	0	0	0	0	0	0	0	0	0	0	0	0	0	0	0	0	0
D_0__Bacteria;D_1__Proteobacteria;D_2__Deltaproteobacteria;D_3__Oligoflexales;D_4__0319-6G20;D_5__Geobacter sp. enrichment culture clone VanCtr1	U. m. of 0319-6G20 family	4.95167e-06	0.0625	0	7.21688e-05	0	0	5.74729e-05	0	0	9.46492e-05	0	0	0	0	0	0	0	0	5.10221e-05	0	0	0.000122994	0	0	0	0	0	0	0	0	0	0	0	0	0	0	0	0	0	0	0	0	0	0	0	0	0	0
D_0__Bacteria;D_1__Firmicutes;D_2__Clostridia;D_3__Clostridiales;D_4__Lachnospiraceae;D_5__Anaerostipes	Anaerostipes	4.8145e-06	0.00892857	0	0	0	0	0	0	0	0	0	0	0	0	0	0	0	0	0	0	0	0	0	0	0	0	0	0	0	0	0	0	0	0	0	0	0	0	0	0	0	0	0	0	0	0	0	0
D_0__Bacteria;D_1__Firmicutes;D_2__Clostridia;D_3__Clostridiales;D_4__Lachnospiraceae;D_5__Anaerosporobacter	Anaerosporobacter	4.80123e-06	0.00892857	0	0	0	0	0	0	0	0	0	0	0	0	0	0	0	0	0	0	0	0	0	0	0	0	0	0	0	0	0	0	0	0	0	0	0	0	0	0	0	0	0	0	0	0	0	0
D_0__Bacteria;D_1__Firmicutes;D_2__Clostridia;D_3__Clostridiales;D_4__Peptococcaceae;D_5__Thermincola	Thermincola	4.7888e-06	0.00892857	0	0	0	0	0	0	0	0.000536345	0	0	0	0	0	0	0	0	0	0	0	0	0	0	0	0	0	0	0	0	0	0	0	0	0	0	0	0	0	0	0	0	0	0	0	0	0	0
D_0__Bacteria;D_1__Firmicutes;D_2__Clostridia;D_3__Clostridiales;D_4__Ruminococcaceae;D_5__Oscillibacter	Oscillibacter	4.7888e-06	0.00892857	0	0	0	0	0	0	0	0.000536345	0	0	0	0	0	0	0	0	0	0	0	0	0	0	0	0	0	0	0	0	0	0	0	0	0	0	0	0	0	0	0	0	0	0	0	0	0	0
D_0__Bacteria;D_1__Bacteroidetes;D_2__Bacteroidia;D_3__Bacteroidales;D_4__Prevotellaceae;D_5__Prevotella sp. AN 5135	Prevotella sp. AN 5135	4.76377e-06	0.0178571	0	0	0	0	0	0	0	0	0	0	0	0	0	0	0	0	0	0	0	0.000245987	0	0	0	0	0	0	0	0	0	0	0	0	0	0	0	0	0	0	0	0	0	0	0	0	0	0
D_0__Bacteria;D_1__Actinobacteria;D_2__Actinobacteria;D_3__Actinomycetales;D_4__Actinomycetaceae;D_5__Actinotignum	Actinotignum	4.67685e-06	0.0267857	0	0	0	0	0	0	0	0	0	0	0	0	0	0	0	0	0	0	0	0	0	0	0	0	0	0	0	0	0	0	0	0	0	0	0	0	0	0	0	0	0	0	0	0	0	0
D_0__Bacteria;D_1__Proteobacteria;D_2__Gammaproteobacteria;D_3__Betaproteobacteriales;D_4__Burkholderiaceae;D_5__Acidovorax	Acidovorax	4.57566e-06	0.00892857	0	0	0	0	0	0	0	0	0	0	0	0	0	0	0	0	0	0	0	0.000512474	0	0	0	0	0	0	0	0	0	0	0	0	0	0	0	0	0	0	0	0	0	0	0	0	0	0
D_0__Bacteria;D_1__Firmicutes;D_2__Clostridia;D_3__Clostridiales;D_4__Christensenellaceae;D_5__uncultured	U. m. of Christensenellaceae family	4.52492e-06	0.0178571	0	0	0	0	0	0	0	0.000220848	0	0	0	0	0	0	0	0	0	0	0	0	0	0	0	0	0	0	0	0	0	0	0	0	0	0	0	0	0	0	0	0	0	0	0	0	0	0
D_0__Bacteria;D_1__Tenericutes;D_2__Mollicutes;D_3__Anaeroplasmatales;D_4__Anaeroplasmataceae;D_5__Anaeroplasma	Anaeroplasma	4.48928e-06	0.0446429	0	5.77351e-05	0	0	0	0	0	0	0	0	0	0	6.69165e-05	0	0	0	0	0	0	0.000122994	0	0	0	0	0	0	0	0	0	0	0	0	0	0	0	0	0	0	0	0	0	0	0	0	0	0
D_0__Bacteria;D_1__Proteobacteria;D_2__Gammaproteobacteria;D_3__Betaproteobacteriales;D_4__Burkholderiaceae;D_5__Achromobacter	Achromobacter	4.40697e-06	0.0267857	4.28149e-05	7.21688e-05	0	0	0	0	0	0.000378597	0	0	0	0	0	0	0	0	0	0	0	0	0	0	0	0	0	0	0	0	0	0	0	0	0	0	0	0	0	0	0	0	0	0	0	0	0	0
D_0__Bacteria;D_1__Firmicutes;D_2__Bacilli;D_3__Bacillales;D_4__Bacillaceae;D_5__Anoxybacillus	Anoxybacillus	4.25434e-06	0.00892857	0	0	0	0	0	0	0	0	0	0	0	0	0	0	0	0	0	0	0	0	0	0	0	0	0	0	0	0	0	0	0	0	0	0	0	0	0	0	0	0	0	0	0	0	0	0
D_0__Bacteria;D_1__Firmicutes;D_2__Bacilli;D_3__Lactobacillales;D_4__Carnobacteriaceae;D_5__Dolosigranulum	Dolosigranulum	4.15332e-06	0.0357143	0	0	0	0	0	0	0	0	0	0	0	0	0	0	0	0	0	0	0	0	0	0	0	0	0	0	0	0	0	0	0	0	0	0	0	0	0	0	0	0	0	0	0	0	0	0
D_0__Bacteria;D_1__Proteobacteria;D_2__Deltaproteobacteria;D_3__Desulfovibrionales;D_4__Desulfovibrionaceae;D_5__Desulfovibrio	Desulfovibrio	4.09466e-06	0.0178571	0	0.00011547	0	0	0	0	0	0	0	0	0	0	0	0	0	0	0	0	0	0	0	0	0	0	0	0	0	0	0	0	0	0	0	0	0	0	0	0	0	0	0	0	0	0	0	0
D_0__Bacteria;D_1__Firmicutes;D_2__Erysipelotrichia;D_3__Erysipelotrichales;D_4__Erysipelotrichaceae;D_5__Solobacterium	Solobacterium	4.08531e-06	0.0178571	0	0	0	0	0	0	0	0	0	0	0	0	0	0	0	0	0	0	0	0	0	0	0	0	0	0	0	0	0	0	0	0	0	0	0	0	0	0	0	0	0	0	0	0	0	0
D_0__Bacteria;D_1__Proteobacteria;D_2__Gammaproteobacteria;D_3__Betaproteobacteriales;D_4__Burkholderiaceae;D_5__Aquabacterium	Aquabacterium	3.98312e-06	0.00892857	0	0	0	0	0	0	0	0	0	0	0	0	0.00044611	0	0	0	0	0	0	0	0	0	0	0	0	0	0	0	0	0	0	0	0	0	0	0	0	0	0	0	0	0	0	0	0	0
D_0__Bacteria;D_1__Bacteroidetes;D_2__Bacteroidia;D_3__Bacteroidales;D_4__Rikenellaceae;D_5__Rikenellaceae RC9 gut group	Rikenellaceae RC9 gut group	3.79869e-06	0.0535714	0	0.000101036	0	0	0	0	0	0	0	0	0	0	6.69165e-05	0	0	0	6.80295e-05	0	0	8.19958e-05	0	0	0	0	0	0	0	0	0	0	0	0	0	0	0	5.1644e-05	0	0	0	0	0	0	0	0	0	0
D_0__Bacteria;D_1__Actinobacteria;D_2__Actinobacteria;D_3__Micrococcales;D_4__Micrococcaceae;D_5__Kocuria	Kocuria	3.62847e-06	0.00892857	0	0	0	0	0	0	0	0	0	0.000406388	0	0	0	0	0	0	0	0	0	0	0	0	0	0	0	0	0	0	0	0	0	0	0	0	0	0	0	0	0	0	0	0	0	0	0	0
D_0__Bacteria;D_1__Proteobacteria;D_2__Gammaproteobacteria;D_3__Enterobacteriales;D_4__Enterobacteriaceae;D_5__Morganella	Morganella	3.53414e-06	0.00892857	0	0	0	0	0	0	0	0	0	0	0	0	0	0	0	0	0	0	0	0	0	0	0	0	0	0	0	0	0	0	0	0	0	0	0	0	0	0	0	0	0	0	0	0	0	0
D_0__Bacteria;D_1__Proteobacteria;D_2__Alphaproteobacteria;D_3__Rhizobiales;D_4__Rhizobiaceae;D_5__Falsochrobactrum	Falsochrobactrum	3.41379e-06	0.00892857	0	0	0	0	0	0	0	0	0	0	0	0	0	0	0	0	0	0	0	0	0	0.000382344	0	0	0	0	0	0	0	0	0	0	0	0	0	0	0	0	0	0	0	0	0	0	0	0
D_0__Bacteria;D_1__Firmicutes;D_2__Clostridia;D_3__Clostridiales;D_4__Lachnospiraceae;D_5__Lachnospiraceae UCG-009	Lachnospiraceae UCG-009	3.38033e-06	0.00892857	0	0	0	0	0	0	0	0.000378597	0	0	0	0	0	0	0	0	0	0	0	0	0	0	0	0	0	0	0	0	0	0	0	0	0	0	0	0	0	0	0	0	0	0	0	0	0	0
D_0__Bacteria;D_1__Firmicutes;D_2__Bacilli;D_3__Bacillales;D_4__Paenibacillaceae;D_5__Aneurinibacillus	Aneurinibacillus	3.33243e-06	0.0178571	0	5.77351e-05	0	0	0	0	0	0.000315497	0	0	0	0	0	0	0	0	0	0	0	0	0	0	0	0	0	0	0	0	0	0	0	0	0	0	0	0	0	0	0	0	0	0	0	0	0	0
D_0__Bacteria;D_1__Actinobacteria;D_2__Actinobacteria;D_3__Micromonosporales;D_4__Micromonosporaceae;D_5__Catenuloplanes	Catenuloplanes	3.30977e-06	0.00892857	0	0	0	0	0	0	0	0	0	0	0	0	0	0	0	0	0	0	0	0	0	0	0	0	0	0	0	0	0	0	0	0	0	0	0	0	0	0	0	0	0	0	0	0	0	0
D_0__Bacteria;D_1__Firmicutes;D_2__Erysipelotrichia;D_3__Erysipelotrichales;D_4__Erysipelotrichaceae;D_5__Erysipelotrichaceae UCG-003	Erysipelotrichaceae UCG-003	3.18047e-06	0.0267857	0	0	0	0	0	0	0	0	0	0.000101597	0	0	0.000200749	0	0	0	0	0	0	0	0	0	0	0	0	0	0	0	0	0	0	0	0	0	0	0	0	0	0	0	0	0	0	0	0	0
D_0__Bacteria;D_1__Bacteroidetes;D_2__Bacteroidia;D_3__Chitinophagales;D_4__37-13;D_5__uncultured bacterium	U. m. of Chitinophagales order	3.15917e-06	0.0267857	0	4.33013e-05	0	0	0	0	0	0	0	0	0	0	0	0	0	0	8.50369e-05	0	0	0.000225488	0	0	0	0	0	0	0	0	0	0	0	0	0	0	0	0	0	0	0	0	0	0	0	0	0	0
D_0__Bacteria;D_1__Firmicutes;D_2__Clostridia;D_3__Clostridiales;D_4__Lachnospiraceae;D_5__Lachnospiraceae UCG-003	Lachnospiraceae UCG-003	3.11145e-06	0.00892857	0	0	0	0	0	0	0	0	0	0	0	0	0	0	0	0	0	0	0	0.000348482	0	0	0	0	0	0	0	0	0	0	0	0	0	0	0	0	0	0	0	0	0	0	0	0	0	0
D_0__Bacteria;D_1__Proteobacteria;D_2__Deltaproteobacteria;D_3__Desulfovibrionales;D_4__Desulfovibrionaceae;D_5__uncultured	U. m. of Desulfovibrionaceae family	3.06368e-06	0.00892857	0	0	0	0	0	0	0	0	0	0	0	0	0	0	0	0	0	0	0	0	0	0	0	0	0	0	0	0	0	0	0	0	0	0	0	0	0	0	0	0	0	0	0	0	0	0
D_0__Bacteria;D_1__Tenericutes;D_2__Mollicutes;D_3__Mollicutes RF39;D_4__gut metagenome;D_5__gut metagenome	U. m. of Mollicutes RF39 order	3.04005e-06	0.0535714	0	0.00011547	0	0	0	0	0	0	0	0	0	0	0	0	0	0	0	0	0	4.09979e-05	0	0	0	0	4.38347e-05	0	0	0	0	0	0	0	0	0	0	5.1644e-05	0	0	0	0	0	0	0	0	0	0
D_0__Bacteria;D_1__Firmicutes;D_2__Bacilli;D_3__Bacillales;D_4__Staphylococcaceae;D_5__Macrococcus	Macrococcus	3.03816e-06	0.0178571	0.000214075	0	0	0	0	0	0	0.000126199	0	0	0	0	0	0	0	0	0	0	0	0	0	0	0	0	0	0	0	0	0	0	0	0	0	0	0	0	0	0	0	0	0	0	0	0	0	0
D_0__Bacteria;D_1__Proteobacteria;D_2__Deltaproteobacteria;D_3__Bdellovibrionales;D_4__Bdellovibrionaceae;D_5__Bdellovibrio	Bdellovibrio	2.9252e-06	0.0357143	7.13582e-05	0	0	0	0	0	0	0	0	0	0	0	0	0	0	0	0	0	0	0.000122994	0	0	0	0	0	0	0	0	0	0	0	0	0	0	0	0	0	0	0	0	0	0	0	0	0	0
D_0__Bacteria;D_1__Proteobacteria;D_2__Gammaproteobacteria;D_3__Betaproteobacteriales;D_4__Burkholderiaceae;D_5__Burkholderia-Caballeronia-Paraburkholderia	U. m. of Burkholderiaceae family	2.88518e-06	0.00892857	0	0	0	0	0	0	0	0	0	0	0	0	0	0	0	0	0.00032314	0	0	0	0	0	0	0	0	0	0	0	0	0	0	0	0	0	0	0	0	0	0	0	0	0	0	0	0	0
D_0__Bacteria;D_1__Proteobacteria;D_2__Alphaproteobacteria;D_3__Acetobacterales;D_4__Acetobacteraceae;D_5__Rhodopila	Rhodopila	2.8583e-06	0.0178571	0	0	0	0	0	0	0	0	0	0	0	0	0.000156138	0	0	0	0	0	0	0.000163992	0	0	0	0	0	0	0	0	0	0	0	0	0	0	0	0	0	0	0	0	0	0	0	0	0	0
D_0__Bacteria;D_1__Bacteroidetes;D_2__Bacteroidia;D_3__Flavobacteriales;D_4__Flavobacteriaceae;D_5__uncultured	U. m. of Flavobacteriaceae family	2.84483e-06	0.0267857	0	0	0	0	0	0	0	0	0	0	0	0	8.9222e-05	0	0	0	0	0	0	0	0	0	0	0	0	0	0	0	0	0	0	0	0	0	0	0	0	0	0	0	0	0	0	0	0	0
D_0__Bacteria;D_1__Proteobacteria;D_2__Gammaproteobacteria;D_3__Pasteurellales;D_4__Pasteurellaceae;D_5__Actinobacillus	Actinobacillus	2.79592e-06	0.00892857	0	0	0	0	0	0	0	0	0	0	0	0	0	0	0	0	0	0	0	0	0	0	0	0	0	0	0	0	0	0	0	0	0	0	0	0	0	0	0	0	0	0	0	0	0	0
D_0__Bacteria;D_1__Chloroflexi;D_2__Anaerolineae;D_3__SBR1031;D_4__A4b;D_5__uncultured soil bacterium	U. m. of Anaerolineae class	2.71859e-06	0.0267857	0	0	0	0	0	0	0	0.000157749	0	0	0	0	8.9222e-05	0	0	0	0	0	0	0	0	0	0	0	0	0	0	0	0	0	0	0	0	0	0	0	0	0	0	0	0	0	0	0	0	0
D_0__Bacteria;D_1__Proteobacteria;D_2__Gammaproteobacteria;D_3__Cellvibrionales;D_4__Cellvibrionaceae;D_5__Cellvibrio	Cellvibrio	2.71714e-06	0.0178571	0	0	0	0	0	0	0	0.000189298	0	0	0	0	0	0	0	0	0	0	0	0	0	0	0	0	0	0	0	0	0	0	0	0	0	0	0	0	0	0	0	0	0	0	0	0	0	0
D_0__Bacteria;D_1__Firmicutes;D_2__Clostridia;D_3__Clostridiales;D_4__Ruminococcaceae;D_5__GCA-900066225	GCA-900066225	2.70633e-06	0.00892857	0	0.000303109	0	0	0	0	0	0	0	0	0	0	0	0	0	0	0	0	0	0	0	0	0	0	0	0	0	0	0	0	0	0	0	0	0	0	0	0	0	0	0	0	0	0	0	0
D_0__Bacteria;D_1__Firmicutes;D_2__Erysipelotrichia;D_3__Erysipelotrichales;D_4__Erysipelotrichaceae;D_5__Faecalitalea	Faecalitalea	2.66664e-06	0.0267857	9.99015e-05	0.000129904	0	0	0	0	0	0	0	0	0	0	0	0	0	0	0	0	0	0	0	0	0	0	0	0	0	0	0	0	0	0	0	0	0	6.88587e-05	0	0	0	0	0	0	0	0	0	0
D_0__Bacteria;D_1__Proteobacteria;D_2__Deltaproteobacteria;D_3__Bdellovibrionales;D_4__Bacteriovoracaceae;D_5__Peredibacter	Peredibacter	2.6524e-06	0.0357143	0	0	0	0	0	0	0	0.000126199	0	6.09583e-05	0	0	0	0	0	0	0	0	0	8.19958e-05	0	0	0	0	0	0	0	0	0	0	0	0	0	0	0	0	0	0	0	0	0	0	0	0	0	0
D_0__Bacteria;D_1__BRC1;D_2__uncultured organism;D_3__uncultured organism;D_4__uncultured organism;D_5__uncultured organism	U. m. of BRC1 phylum	2.6508e-06	0.0178571	0	0	0	0	0	0	0	0	0	0	0	0	0	0	0	0	0	0	0	0	0	0	0	0	0	0	0	0	0	0	0	0	0	0	0	0	0	0	0	0	0	0	0	0	0	0
D_0__Bacteria;D_1__Proteobacteria;D_2__Gammaproteobacteria;D_3__Betaproteobacteriales;D_4__Neisseriaceae;D_5__Neisseria	Neisseria	2.54151e-06	0.0178571	0	0	0	0	0	0	0	0	0	0	0	0	0	0	0	0	0	0	0	0	0	0	0	0	0	0	0	0	0	0	0	0	0	0	0	0	0	0	0	0	0	0	0	0	0	0
D_0__Bacteria;D_1__Proteobacteria;D_2__Gammaproteobacteria;D_3__Xanthomonadales;D_4__Xanthomonadaceae;D_5__Xanthomonas	Xanthomonas	2.53993e-06	0.00892857	0	0	0	0	0	0	0	0	0	0.000284472	0	0	0	0	0	0	0	0	0	0	0	0	0	0	0	0	0	0	0	0	0	0	0	0	0	0	0	0	0	0	0	0	0	0	0	0
D_0__Bacteria;D_1__Actinobacteria;D_2__Actinobacteria;D_3__Micrococcales;D_4__Dermabacteraceae;D_5__Dermabacter	Dermabacter	2.40472e-06	0.00892857	0	0	0	0	0	0	0	0	0	0	0	0	0	0	0	0	0	0	0	0	0	0	0	0	0	0	0	0	0	0	0	0	0	0	0	0	0	0	0	0	0	0	0	0	0	0
D_0__Bacteria;D_1__Proteobacteria;D_2__Alphaproteobacteria;D_3__Sphingomonadales;D_4__Sphingomonadaceae;D_5__Sphingomonas	Sphingomonas	2.29762e-06	0.0178571	0.00017126	0	0	0	0	0	0	0	0	0	0	0	0	0	0	0	0	0	0	0	0	0	0	0	0	0	0	0	0	0	0	0	0	0	0	8.60733e-05	0	0	0	0	0	0	0	0	0	0
D_0__Bacteria;D_1__Proteobacteria;D_2__Deltaproteobacteria;D_3__Myxococcales;D_4__Nannocystaceae;D_5__Nannocystis	Nannocystis	2.15561e-06	0.0178571	0	0	0	0	0	0	0	0.000126199	0	0	0	0	0	0	0	0	0	0	0	0	0	0	0	0	0	0	0	0	0	0	0	0	0	0	0	0	0	0	0	0	0	0	0	0	0	0
D_0__Bacteria;D_1__Bacteroidetes;D_2__Bacteroidia;D_3__Chitinophagales;D_4__Chitinophagaceae;D_5__uncultured	U. m. of Chitinophagaceae family	2.10273e-06	0.0267857	2.85433e-05	0	0	0	0	0	0	0	0	0	0	0	0	0	0	0	0	0	0	0	0	0	0	0	0	0	0	0	0	0	0	0	0	0	0	3.44293e-05	0	0	0	0	0	0	0	0	0	0
D_0__Bacteria;D_1__Proteobacteria;D_2__Gammaproteobacteria;D_3__Alteromonadales;D_4__Shewanellaceae;D_5__Shewanella	Shewanella	2.0862e-06	0.00892857	0	0	0	0	0	0	0	0	0	0	0	0	0	0	0	0	0	0	0	0	0	0.000233655	0	0	0	0	0	0	0	0	0	0	0	0	0	0	0	0	0	0	0	0	0	0	0	0
D_0__Bacteria;D_1__Bacteroidetes;D_2__Bacteroidia;D_3__Flavobacteriales;D_4__Weeksellaceae;D_5__Cloacibacterium	Cloacibacterium	2.01329e-06	0.00892857	0	0	0	0	0	0	0	0	0	0	0	0	0	0	0	0	0	0	0	0.000225488	0	0	0	0	0	0	0	0	0	0	0	0	0	0	0	0	0	0	0	0	0	0	0	0	0	0
D_0__Bacteria;D_1__Firmicutes;D_2__Bacilli;D_3__Lactobacillales;D_4__Leuconostocaceae;D_5__Weissella	Weissella	2.00158e-06	0.0178571	0	0	0	0	0	0	0	0	0	0	0	0	0	0	0	0	0	0	0	0	0	0	0	0	0	0	0	0	0	0	0	0	0	0	0	5.1644e-05	0	0	0	0	0	0	0	0	0	0
D_0__Bacteria;D_1__Actinobacteria;D_2__Actinobacteria;D_3__Micrococcales;D_4__Microbacteriaceae;D_5__Agrococcus	Agrococcus	1.99156e-06	0.00892857	0	0	0	0	0	0	0	0	0	0	0	0	0.000223055	0	0	0	0	0	0	0	0	0	0	0	0	0	0	0	0	0	0	0	0	0	0	0	0	0	0	0	0	0	0	0	0	0
D_0__Bacteria;D_1__Proteobacteria;D_2__Alphaproteobacteria;D_3__Rhodobacterales;D_4__Rhodobacteraceae;D_5__Paracoccus	Paracoccus	1.98942e-06	0.0357143	0	0	0	0	0	0	0	0.000126199	0	0	0	0	0	0	0	0	0	0	0	0	0	0	0	0	0	0	0	0	0	0	0	0	0	0	0	3.44293e-05	0	0	0	0	0	0	0	3.53157e-05	0	0
D_0__Bacteria;D_1__Bacteroidetes;D_2__Bacteroidia;D_3__Cytophagales;D_4__Cytophagaceae;D_5__Cytophaga	Cytophaga	1.9797e-06	0.0178571	0	5.77351e-05	0	0	0	0	0	0	0	0	0	0	0	0	0	0	0	0	0	0.000163992	0	0	0	0	0	0	0	0	0	0	0	0	0	0	0	0	0	0	0	0	0	0	0	0	0	0
D_0__Bacteria;D_1__Firmicutes;D_2__Bacilli;D_3__Lactobacillales;D_4__Carnobacteriaceae;D_5__Alloiococcus	Alloiococcus	1.97186e-06	0.00892857	0	0	0	0	0	0	0	0.000220848	0	0	0	0	0	0	0	0	0	0	0	0	0	0	0	0	0	0	0	0	0	0	0	0	0	0	0	0	0	0	0	0	0	0	0	0	0	0
D_0__Bacteria;D_1__Firmicutes;D_2__Negativicutes;D_3__Selenomonadales;D_4__Veillonellaceae;D_5__Mitsuokella	Mitsuokella	1.96271e-06	0.0178571	0	0	0	0	0	0	0	0	0	0	0	0	0	0	0	0	0	0	0	0.000163992	0	0	0	0	0	0	0	0	0	0	0	0	0	0	0	0	0	0	0	0	0	0	0	0	0	0
D_0__Bacteria;D_1__Proteobacteria;D_2__Deltaproteobacteria;D_3__Myxococcales;D_4__P3OB-42;D_5__metagenome	U. m. of Myxococcales order	1.94324e-06	0.0178571	0	0	0	0	0	0	0	9.46492e-05	0	0	0	0	0	0	0	0	0	0	0	0.000122994	0	0	0	0	0	0	0	0	0	0	0	0	0	0	0	0	0	0	0	0	0	0	0	0	0	0
D_0__Bacteria;D_1__Actinobacteria;D_2__Actinobacteria;D_3__Bifidobacteriales;D_4__Bifidobacteriaceae;D_5__Parascardovia	Parascardovia	1.9422e-06	0.00892857	0	0	0	0	0	0	0	0	0	0	0	0	0	0	0	0	0	0	0	0	0	0	0	0	0	0	0	0	0	0	0	0	0	0	0	0	0	0	0	0	0	0	0	0	0	0
D_0__Bacteria;D_1__Firmicutes;D_2__Clostridia;D_3__Clostridiales;D_4__Ruminococcaceae;D_5__CAG-352	CAG-352	1.92555e-06	0.0178571	0	7.21688e-05	0	0	0	0	0	0	0	0	0	0	0	0	0	0	0	0	0	0.000143493	0	0	0	0	0	0	0	0	0	0	0	0	0	0	0	0	0	0	0	0	0	0	0	0	0	0
D_0__Bacteria;D_1__Proteobacteria;D_2__Gammaproteobacteria;D_3__Xanthomonadales;D_4__Xanthomonadaceae;D_5__Pseudoxanthomonas	Pseudoxanthomonas	1.92378e-06	0.00892857	0	0	0	0	0	0	0	0	0	0	0	0	0	0	0	0	0	0	0	0	0	0	0	0	0	0	0	0	0	0	0	0	0	0	0	0	0	0	0	0	0	0	0	0	0	0
D_0__Bacteria;D_1__Bacteroidetes;D_2__Bacteroidia;D_3__Flavobacteriales;D_4__Weeksellaceae;D_5__Empedobacter	Empedobacter	1.90375e-06	0.00892857	0	0	0	0	0	0	0	0	0	0	0	0	0	0	0	0	0	0	0	0	0	0	0	0	0	0	0	0	0	0	0	0	0	0	0	0	0	0.00021322	0	0	0	0	0	0	0	0
D_0__Bacteria;D_1__Firmicutes;D_2__Clostridia;D_3__Clostridiales;D_4__Ruminococcaceae;D_5__Acetanaerobacterium	Acetanaerobacterium	1.84443e-06	0.00892857	0	0	0	0	0	0	0	0	0	0	0	0	0	0	0	0	0	0	0	0	0	0	0	0	0	0	0	0	0	0	0	0	0	0	0	0.000206576	0	0	0	0	0	0	0	0	0	0
D_0__Bacteria;D_1__Proteobacteria;D_2__Alphaproteobacteria;D_3__Rhizobiales;D_4__Beijerinckiaceae;D_5__Methylobacterium	Methylobacterium	1.83026e-06	0.00892857	0	0	0	0	0	0	0	0	0	0	0	0	0	0	0	0	0	0	0	0.000204989	0	0	0	0	0	0	0	0	0	0	0	0	0	0	0	0	0	0	0	0	0	0	0	0	0	0
D_0__Bacteria;D_1__Proteobacteria;D_2__Alphaproteobacteria;D_3__Rhodobacterales;D_4__Rhodobacteraceae;D_5__Defluviimonas	Defluviimonas	1.83026e-06	0.00892857	0	0	0	0	0	0	0	0	0	0	0	0	0	0	0	0	0	0	0	0.000204989	0	0	0	0	0	0	0	0	0	0	0	0	0	0	0	0	0	0	0	0	0	0	0	0	0	0
D_0__Bacteria;D_1__Proteobacteria;D_2__Gammaproteobacteria;D_3__Xanthomonadales;D_4__Xanthomonadaceae;D_5__Lysobacter	Lysobacter	1.83026e-06	0.00892857	0	0	0	0	0	0	0	0	0	0	0	0	0	0	0	0	0	0	0	0.000204989	0	0	0	0	0	0	0	0	0	0	0	0	0	0	0	0	0	0	0	0	0	0	0	0	0	0
D_0__Bacteria;D_1__Actinobacteria;D_2__Actinobacteria;D_3__Propionibacteriales;D_4__Propionibacteriaceae;D_5__Propionimicrobium	Propionimicrobium	1.79532e-06	0.00892857	0	0	0	0	0	0	0	0	0	0	0	0	0	0	0	0	0	0	0	0	0	0	0	0	0	0	0	0	0	0	0	0	0	0	0	0	0	0	0	0	0	0	0	0	0	0
D_0__Bacteria;D_1__Firmicutes;D_2__Clostridia;D_3__Clostridiales;D_4__Lachnospiraceae;D_5__Marvinbryantia	Marvinbryantia	1.79241e-06	0.00892857	0	0	0	0	0	0	0	0	0	0	0	0	0.000200749	0	0	0	0	0	0	0	0	0	0	0	0	0	0	0	0	0	0	0	0	0	0	0	0	0	0	0	0	0	0	0	0	0
D_0__Bacteria;D_1__Proteobacteria;D_2__Alphaproteobacteria;D_3__Rhodobacterales;D_4__Rhodobacteraceae;D_5__Falsirhodobacter	Falsirhodobacter	1.79241e-06	0.00892857	0	0	0	0	0	0	0	0	0	0	0	0	0.000200749	0	0	0	0	0	0	0	0	0	0	0	0	0	0	0	0	0	0	0	0	0	0	0	0	0	0	0	0	0	0	0	0	0
D_0__Bacteria;D_1__Firmicutes;D_2__Clostridia;D_3__Clostridiales;D_4__Family XIII;D_5__Family XIII AD3011 group	Family XIII AD3011 group (Clostridiales order)	1.78714e-06	0.00892857	0	0	0	0	0	0	0	0	0	0	0	0	0	0	0	0	0	0	0	0	0	0	0	0	0	0	0	0	0	0	0	0	0	0	0	0	0	0	0	0	0	0	0	0	0	0
D_0__Bacteria;D_1__Chloroflexi;D_2__Anaerolineae;D_3__SBR1031;D_4__A4b;D_5__uncultured bacterium	U. m. of A4b family	1.77035e-06	0.0267857	0	2.88675e-05	0	0	0	0	0	0	0	0	0	0	6.69165e-05	0	0	0	0	0	0	0.000102495	0	0	0	0	0	0	0	0	0	0	0	0	0	0	0	0	0	0	0	0	0	0	0	0	0	0
D_0__Bacteria;D_1__Chloroflexi;D_2__Anaerolineae;D_3__SBR1031;D_4__uncultured bacterium;D_5__uncultured bacterium	U. m. of SBR1031 order	1.76137e-06	0.0178571	0	0	0	0	0	0	0	0	0	0	0	0	0	0	0	0	0	0	0	0	0	0	0	0	0	0	0	0	0	0	0	0	0	0	0	0	0	0	0	0	0	0	0	0	0	0
D_0__Bacteria;D_1__Proteobacteria;D_2__Deltaproteobacteria;D_3__Oligoflexales;D_4__0319-6G20;D_5__bacterium enrichment culture clone B126(2011)	U. m. of Oligoflexales order	1.72789e-06	0.0178571	0	0	0	0	0	0	0	0	0	0	0	0	0.000111527	0	0	0	0	0	0	8.19958e-05	0	0	0	0	0	0	0	0	0	0	0	0	0	0	0	0	0	0	0	0	0	0	0	0	0	0
D_0__Bacteria;D_1__Proteobacteria;D_2__Gammaproteobacteria;D_3__Xanthomonadales;D_4__Xanthomonadaceae;D_5__Thermomonas	Thermomonas	1.70655e-06	0.0178571	0	0	0	0	0	0	0	0	0	0	0	0	0	0	0	0	0	0	0	0	0	0	0	0	0	0	0	0	0	0	0	0	0	0	0	0.000120503	0	0	0	0	0	0	0	7.06314e-05	0	0
D_0__Bacteria;D_1__Acidobacteria;D_2__Blastocatellia (Subgroup 4);D_3__Blastocatellales;D_4__Blastocatellaceae;D_5__OLB17	U. m. of Blastocatellaceae family	1.69016e-06	0.00892857	0	0	0	0	0	0	0	0.000189298	0	0	0	0	0	0	0	0	0	0	0	0	0	0	0	0	0	0	0	0	0	0	0	0	0	0	0	0	0	0	0	0	0	0	0	0	0	0
D_0__Bacteria;D_1__Actinobacteria;D_2__Actinobacteria;D_3__Micrococcales;D_4__Cellulomonadaceae;D_5__Tropheryma	Tropheryma	1.6718e-06	0.00892857	0	0	0	0	0	0	0	0	0	0	0	0	0	0	0	0	0	0	0	0	0	0	0	0	0	0	0	0	0	0	0	0	0	0	0	0	0	0	0	0	0	0	0	0	0	0
D_0__Bacteria;D_1__Firmicutes;D_2__Erysipelotrichia;D_3__Erysipelotrichales;D_4__Erysipelotrichaceae;D_5__Firmicutes bacterium CAG:345	Firmicutes bacterium CAG:345	1.63722e-06	0.0267857	8.56299e-05	0	0	0	0	0	0	0	0	0	0	0	0	0	0	0	3.40148e-05	0	0	0	0	6.3724e-05	0	0	0	0	0	0	0	0	0	0	0	0	0	0	0	0	0	0	0	0	0	0	0	0
D_0__Bacteria;D_1__Proteobacteria;D_2__Alphaproteobacteria;D_3__Rhodobacterales;D_4__Rhodobacteraceae;D_5__Pseudorhodobacter	Pseudorhodobacter	1.63281e-06	0.00892857	0	0	0	0	0	0	0	0	0	0.000182875	0	0	0	0	0	0	0	0	0	0	0	0	0	0	0	0	0	0	0	0	0	0	0	0	0	0	0	0	0	0	0	0	0	0	0	0
D_0__Bacteria;D_1__Proteobacteria;D_2__Alphaproteobacteria;D_3__Rhizobiales;D_4__Beijerinckiaceae;D_5__Chelatococcus	Chelatococcus	1.59245e-06	0.00892857	0	0	0	0	0	0	0	0	0	0	0	0	0	0	0	0	0	0	0	0	0.000178355	0	0	0	0	0	0	0	0	0	0	0	0	0	0	0	0	0	0	0	0	0	0	0	0	0
D_0__Bacteria;D_1__Firmicutes;D_2__Clostridia;D_3__Clostridiales;D_4__Ruminococcaceae;D_5__Ruminococcaceae UCG-004	Ruminococcaceae UCG-004	1.54647e-06	0.00892857	0	0.000173205	0	0	0	0	0	0	0	0	0	0	0	0	0	0	0	0	0	0	0	0	0	0	0	0	0	0	0	0	0	0	0	0	0	0	0	0	0	0	0	0	0	0	0	0
D_0__Bacteria;D_1__Verrucomicrobia;D_2__Verrucomicrobiae;D_3__Verrucomicrobiales;D_4__Verrucomicrobiaceae;D_5__Prosthecobacter	Prosthecobacter	1.54047e-06	0.00892857	0	0	0	0	0	0	0	0	0	0	0	0	0	0	0	0	0	0	0	0	0	0	0	0	0	0	0	0	0	0	0	0	0	0	0	0	0	0	0	0	0	0	0	0	0	0
D_0__Bacteria;D_1__Bacteroidetes;D_2__Bacteroidia;D_3__Flavobacteriales;D_4__Crocinitomicaceae;D_5__Fluviicola	Fluviicola	1.53935e-06	0.0267857	0	0	0	0	0	0	0	9.46492e-05	0	0	0	0	0	0	0	0	0	0	0	0	0	0	0	0	0	0	0	0	0	0	0	0	0	0	0	0	0	0	0	0	0	0	0	0	0	0
D_0__Bacteria;D_1__Proteobacteria;D_2__Alphaproteobacteria;D_3__Rhizobiales;D_4__Methyloligellaceae;D_5__uncultured	U. m. of Methyloligellaceae family	1.48999e-06	0.0178571	0	0	0	0	0	0	0	0	0	0	0	0	0	0	0	0	0	0	0	0	0	0	0	0	0	0	0	0	0	0	0	0	0	0	0	0	0	0	0	0	0	0	0	0	0	0
D_0__Bacteria;D_1__Proteobacteria;D_2__Gammaproteobacteria;D_3__Betaproteobacteriales;D_4__Burkholderiaceae;D_5__Duganella	Duganella	1.46421e-06	0.00892857	0	0	0	0	0	0	0	0	0	0	0	0	0	0	0	0	0	0	0	0.000163992	0	0	0	0	0	0	0	0	0	0	0	0	0	0	0	0	0	0	0	0	0	0	0	0	0	0
D_0__Bacteria;D_1__Firmicutes;D_2__Erysipelotrichia;D_3__Erysipelotrichales;D_4__Erysipelotrichaceae;D_5__Faecalicoccus	Faecalicoccus	1.4274e-06	0.00892857	0	0	0	0	0	0	0	0	0	0	0	0	0	0	0	0	0	0	0	0	0	0	0	0	0	0	0	0	0	0	0	0	0	0	0	0	0	0	0	0	0	0	0	0	0	0
D_0__Bacteria;D_1__Bacteroidetes;D_2__Bacteroidia;D_3__Sphingobacteriales;D_4__NS11-12 marine group;D_5__uncultured Bacteroidetes bacterium	U. m. of Sphingobacteriales order	1.41879e-06	0.0178571	0	0	0	0	0	0	0	0	0	0	0	0	0	0	0	0	0	0	0	0.000122994	0	0	0	0	0	0	0	0	0	0	0	0	0	0	0	0	0	0	0	0	0	0	0	0	0	0
D_0__Bacteria;D_1__Proteobacteria;D_2__Gammaproteobacteria;D_3__Betaproteobacteriales;D_4__B1-7BS;D_5__uncultured Denitratisoma sp.	U. m. of B1-7BS family	1.36183e-06	0.0178571	0	0	0	0	0	0	0	0	0	0	0	0	0.000111527	0	0	0	0	0	0	4.09979e-05	0	0	0	0	0	0	0	0	0	0	0	0	0	0	0	0	0	0	0	0	0	0	0	0	0	0
D_0__Bacteria;D_1__Spirochaetes;D_2__Leptospirae;D_3__Leptospirales;D_4__Leptospiraceae;D_5__Turneriella	Turneriella	1.35644e-06	0.0267857	0	0	0	0	0	0	0	0	0	0	0	0	0	0	0	0	3.40148e-05	0	0	8.19958e-05	0	0	0	0	0	0	0	0	0	0	0	0	0	0	0	0	0	0	0	0	0	0	0	0	0	0
D_0__Bacteria;D_1__Proteobacteria;D_2__Deltaproteobacteria;D_3__Oligoflexales;D_4__Oligoflexaceae;D_5__Silvanigrella	Silvanigrella	1.32603e-06	0.0178571	0	0	0	0	0	0	0	9.46492e-05	0	0	0	0	0	0	0	0	0	0	0	0	0	0	0	0	0	0	0	0	0	0	0	0	0	0	0	0	0	0	0	0	0	0	0	0	0	0
D_0__Bacteria;D_1__Proteobacteria;D_2__Deltaproteobacteria;D_3__Myxococcales;D_4__Sandaracinaceae;D_5__Sandaracinus	Sandaracinus	1.32265e-06	0.0178571	0	0	0	0	0	0	0	6.30994e-05	0	0	0	0	0	0	0	0	8.50369e-05	0	0	0	0	0	0	0	0	0	0	0	0	0	0	0	0	0	0	0	0	0	0	0	0	0	0	0	0	0
D_0__Bacteria;D_1__Bacteroidetes;D_2__Bacteroidia;D_3__Sphingobacteriales;D_4__Sphingobacteriaceae;D_5__Pedobacter	Pedobacter	1.30942e-06	0.0178571	0	0	0	0	0	0	0	0	0	0	0	0	4.4611e-05	0	0	0	0.000102044	0	0	0	0	0	0	0	0	0	0	0	0	0	0	0	0	0	0	0	0	0	0	0	0	0	0	0	0	0
D_0__Bacteria;D_1__Verrucomicrobia;D_2__Verrucomicrobiae;D_3__Verrucomicrobiales;D_4__Rubritaleaceae;D_5__Luteolibacter	Luteolibacter	1.30007e-06	0.0178571	0	0	0	0	0	0	0	0	0	0	0	0	0	0	0	0	0	0	0	0	0	0	0	0	0	0	0	0	0	0	0	0	0	0	0	0	0	0	0	0	0	0	0	0	0	0
D_0__Bacteria;D_1__Proteobacteria;D_2__Gammaproteobacteria;D_3__Aeromonadales;D_4__Succinivibrionaceae;D_5__Succinivibrio	Succinivibrio	1.28373e-06	0.00892857	0	0	0	0	0	0	0	0	0	0	0	0	0	0	0	0	0	0	0	0	0	0	0	0	0	0	0	0	0	0	0	0	0	0	0	0	0	0	0	0	0	0	0	0	0	0
D_0__Bacteria;D_1__Proteobacteria;D_2__Gammaproteobacteria;D_3__Betaproteobacteriales;D_4__Burkholderiaceae;D_5__Herbaspirillum	Herbaspirillum	1.28288e-06	0.00892857	0	0	0	0	0.000143682	0	0	0	0	0	0	0	0	0	0	0	0	0	0	0	0	0	0	0	0	0	0	0	0	0	0	0	0	0	0	0	0	0	0	0	0	0	0	0	0	0
D_0__Bacteria;D_1__Firmicutes;D_2__Clostridia;D_3__Clostridiales;D_4__Ruminococcaceae;D_5__Hydrogenoanaerobacterium	Hydrogenoanaerobacterium	1.28118e-06	0.00892857	0	0	0	0	0	0	0	0	0	0	0	0	0	0	0	0	0	0	0	0.000143493	0	0	0	0	0	0	0	0	0	0	0	0	0	0	0	0	0	0	0	0	0	0	0	0	0	0
D_0__Bacteria;D_1__Spirochaetes;D_2__Spirochaetia;D_3__Spirochaetales;D_4__Spirochaetaceae;D_5__Treponema 2	Treponema 2	1.28045e-06	0.0178571	0	0	0	0	0	0	0	0	0	0	0	0	0	0	0	0	0	0	0	0	0	0	0	0	0	0	0	0	0	0	0	0	0	0	0	0	0	0	0	0	0	0	0	0	0	0
D_0__Bacteria;D_1__Proteobacteria;D_2__Gammaproteobacteria;D_3__Pasteurellales;D_4__Pasteurellaceae;D_5__Aggregatibacter	Aggregatibacter	1.18589e-06	0.00892857	0	0	0	0	0	0	0	0	0	0	0	0	0	0	0	0	0	0	0	0	0	0	0	0	0	0	0	0	0	0	0	0	0	0	0	0	0	0	0	0	0	0	0	0	0	0
D_0__Archaea;D_1__Crenarchaeota;D_2__Bathyarchaeia;D_3__uncultured archaeon;D_4__uncultured archaeon;D_5__uncultured archaeon	U. m. of Bathyarchaeia class	1.14647e-06	0.0178571	0	0	0	0	0	0	0	0	0	0	0	0	0	0	0	0	0	0	0	0	0	0	0	0	0	0	0	0	0	0	0	0	0	0	0	0	0	3.55366e-05	0	0	0	0	0	0	0	0
D_0__Bacteria;D_1__Actinobacteria;D_2__Acidimicrobiia;D_3__Microtrichales;D_4__Ilumatobacteraceae;D_5__CL500-29 marine group	U. m. of Ilumatobacteraceae family	1.12678e-06	0.00892857	0	0	0	0	0	0	0	0.000126199	0	0	0	0	0	0	0	0	0	0	0	0	0	0	0	0	0	0	0	0	0	0	0	0	0	0	0	0	0	0	0	0	0	0	0	0	0	0
D_0__Bacteria;D_1__Bacteroidetes;D_2__Bacteroidia;D_3__Sphingobacteriales;D_4__AKYH767;D_5__uncultured bacterium	U. m. of AKYH767 family	1.12678e-06	0.00892857	0	0	0	0	0	0	0	0.000126199	0	0	0	0	0	0	0	0	0	0	0	0	0	0	0	0	0	0	0	0	0	0	0	0	0	0	0	0	0	0	0	0	0	0	0	0	0	0
D_0__Bacteria;D_1__Firmicutes;D_2__Negativicutes;D_3__Selenomonadales;D_4__Acidaminococcaceae;D_5__Succiniclasticum	Succiniclasticum	1.12678e-06	0.00892857	0	0	0	0	0	0	0	0.000126199	0	0	0	0	0	0	0	0	0	0	0	0	0	0	0	0	0	0	0	0	0	0	0	0	0	0	0	0	0	0	0	0	0	0	0	0	0	0
D_0__Bacteria;D_1__Proteobacteria;D_2__Alphaproteobacteria;D_3__Rhizobiales;D_4__A0839;D_5__uncultured alpha proteobacterium	U. m. of A0839 family	1.12678e-06	0.00892857	0	0	0	0	0	0	0	0.000126199	0	0	0	0	0	0	0	0	0	0	0	0	0	0	0	0	0	0	0	0	0	0	0	0	0	0	0	0	0	0	0	0	0	0	0	0	0	0
D_0__Bacteria;D_1__Proteobacteria;D_2__Gammaproteobacteria;D_3__Beggiatoales;D_4__Beggiatoaceae;D_5__Beggiatoa	Beggiatoa	1.12678e-06	0.00892857	0	0	0	0	0	0	0	0.000126199	0	0	0	0	0	0	0	0	0	0	0	0	0	0	0	0	0	0	0	0	0	0	0	0	0	0	0	0	0	0	0	0	0	0	0	0	0	0
D_0__Bacteria;D_1__Firmicutes;D_2__Clostridia;D_3__Clostridiales;D_4__Lachnospiraceae;D_5__(Eubacterium) ventriosum group	Eubacterium ventriosum group (Lachnospiraceae family)	1.1222e-06	0.00892857	0	0	0	0	0	0	0	0	0	0	0	0	0	0	0	0	0	0	0	0	0	0	0	0	0	0	0	0	0	0	0	0	0	0	0	0	0	0	0	0	0	0	0	0	0	0
D_0__Bacteria;D_1__Proteobacteria;D_2__Gammaproteobacteria;D_3__Pseudomonadales;D_4__Moraxellaceae;D_5__Moraxella	Moraxella	1.11212e-06	0.00892857	0	0	0	0	0	0	0	0	0	0	0	0	0	0	0	0	0	0	0	0	0	0	0	0	0	0	0	0	0	0	0	0	0	0	0	0	0	0	0	0	0	0	0	0	0	0
D_0__Bacteria;D_1__Firmicutes;D_2__Clostridia;D_3__Clostridiales;D_4__Lachnospiraceae;D_5__Tyzzerella	Tyzzerella	1.09816e-06	0.00892857	0	0	0	0	0	0	0	0	0	0	0	0	0	0	0	0	0	0	0	0.000122994	0	0	0	0	0	0	0	0	0	0	0	0	0	0	0	0	0	0	0	0	0	0	0	0	0	0
D_0__Bacteria;D_1__Fusobacteria;D_2__Fusobacteriia;D_3__Fusobacteriales;D_4__Leptotrichiaceae;D_5__Sneathia	Sneathia	1.09816e-06	0.00892857	0	0	0	0	0	0	0	0	0	0	0	0	0	0	0	0	0	0	0	0.000122994	0	0	0	0	0	0	0	0	0	0	0	0	0	0	0	0	0	0	0	0	0	0	0	0	0	0
D_0__Bacteria;D_1__Actinobacteria;D_2__Actinobacteria;D_3__Propionibacteriales;D_4__Propionibacteriaceae;D_5__uncultured	U. m. of Propionibacteriaceae family	1.05749e-06	0.0178571	0	0	0	0	0	0	0	0	0	0	0	0	0	0	0	0	0	0	0	0	0	0	0	0	0	0	0	0	0	0	0	0	0	0	0	0	0	0	0	0	0	0	0	0	0	0
D_0__Bacteria;D_1__Actinobacteria;D_2__Actinobacteria;D_3__Propionibacteriales;D_4__Propionibacteriaceae;D_5__Propionicicella	Propionicicella	1.03098e-06	0.00892857	0	0.00011547	0	0	0	0	0	0	0	0	0	0	0	0	0	0	0	0	0	0	0	0	0	0	0	0	0	0	0	0	0	0	0	0	0	0	0	0	0	0	0	0	0	0	0	0
D_0__Bacteria;D_1__Firmicutes;D_2__Bacilli;D_3__Bacillales;D_4__Paenibacillaceae;D_5__Brevibacillus	Brevibacillus	1.03098e-06	0.00892857	0	0.00011547	0	0	0	0	0	0	0	0	0	0	0	0	0	0	0	0	0	0	0	0	0	0	0	0	0	0	0	0	0	0	0	0	0	0	0	0	0	0	0	0	0	0	0	0
D_0__Bacteria;D_1__Lentisphaerae;D_2__Lentisphaeria;D_3__Victivallales;D_4__Victivallaceae;D_5__Victivallis	Victivallis	1.02698e-06	0.00892857	0	0	0	0	0	0	0	0	0	0	0	0	0	0	0	0	0	0	0	0	0	0	0	0	0	0	0	0	0	0	0	0	0	0	0	0	0	0	0	0	0	0	0	0	0	0
D_0__Bacteria;D_1__Firmicutes;D_2__Clostridia;D_3__Clostridiales;D_4__Family XIII;D_5__uncultured	U. m. of Family XIII family (Clostridiales order)	1.0263e-06	0.00892857	0	0	0	0	0.000114946	0	0	0	0	0	0	0	0	0	0	0	0	0	0	0	0	0	0	0	0	0	0	0	0	0	0	0	0	0	0	0	0	0	0	0	0	0	0	0	0	0
D_0__Bacteria;D_1__Planctomycetes;D_2__Planctomycetacia;D_3__Gemmatales;D_4__Gemmataceae;D_5__Fimbriiglobus	Fimbriiglobus	1.02366e-06	0.0178571	0	2.88675e-05	0	0	0	0	0	0	0	0	0	0	0	0	0	0	0	0	0	0	0	0	0	0	0	0	0	0	0	0	0	0	0	0	0	0	0	0	0	0	0	0	0	0	0	0
D_0__Bacteria;D_1__Proteobacteria;D_2__Deltaproteobacteria;D_3__Desulfuromonadales;D_4__Geobacteraceae;D_5__Geothermobacter	Geothermobacter	9.9083e-07	0.0178571	0	0	0	0	0	0	0	0	0	0	0	0	0	0	0	0	5.10221e-05	0	0	0	0	0	0	0	0	0	0	0	0	0	0	0	0	0	0	0	0	0	0	0	0	0	0	0	0	0
D_0__Bacteria;D_1__Spirochaetes;D_2__Spirochaetia;D_3__Spirochaetales;D_4__Spirochaetaceae;D_5__uncultured	U. m. of Spirochaetaceae family	9.64026e-07	0.00892857	0	0	0	0	0	0	0	0	0	0	0	0	0	0	0	0	0	0	0	0	0	0	0	0	0	0	0.000107971	0	0	0	0	0	0	0	0	0	0	0	0	0	0	0	0	0	0	0
D_0__Bacteria;D_1__Bacteroidetes;D_2__Bacteroidia;D_3__Bacteroidales;D_4__Prevotellaceae;D_5__Prevotella 1	Prevotella 1	9.61889e-07	0.00892857	0	0	0	0	0	0	0	0	0	0	0	0	0	0	0	0	0	0	0	0	0	0	0	0	0	0	0	0	0	0	0	0	0	0	0	0	0	0	0	0	0	0	0	0	0	0
D_0__Bacteria;D_1__Bacteroidetes;D_2__Bacteroidia;D_3__Bacteroidales;D_4__Prevotellaceae;D_5__Prevotellaceae UCG-003	Prevotellaceae UCG-003	9.61889e-07	0.00892857	0	0	0	0	0	0	0	0	0	0	0	0	0	0	0	0	0	0	0	0	0	0	0	0	0	0	0	0	0	0	0	0	0	0	0	0	0	0	0	0	0	0	0	0	0	0
D_0__Bacteria;D_1__Bacteroidetes;D_2__Bacteroidia;D_3__Flavobacteriales;D_4__Weeksellaceae;D_5__Elizabethkingia	Elizabethkingia	9.48274e-07	0.00892857	0	0	0	0	0	0	0	0	0	0	0	0	0	0	0	0	0	0	0	0	0	0.000106207	0	0	0	0	0	0	0	0	0	0	0	0	0	0	0	0	0	0	0	0	0	0	0	0
D_0__Bacteria;D_1__Proteobacteria;D_2__Deltaproteobacteria;D_3__Myxococcales;D_4__bacteriap25;D_5__uncultured delta proteobacterium	U. m. of bacteriap25 family	9.45664e-07	0.0178571	4.28149e-05	0	0	0	0	0	0	6.30994e-05	0	0	0	0	0	0	0	0	0	0	0	0	0	0	0	0	0	0	0	0	0	0	0	0	0	0	0	0	0	0	0	0	0	0	0	0	0	0
D_0__Bacteria;D_1__Firmicutes;D_2__Bacilli;D_3__Bacillales;D_4__Sporolactobacillaceae;D_5__Sporolactobacillus	Sporolactobacillus	9.18098e-07	0.0178571	0	0	0	0	0	0	0	0	0	0	0	0	6.69165e-05	0	0	0	0	0	0	0	0	0	0	0	0	0	0	0	0	0	0	0	0	0	0	0	0	0	0	0	0	0	0	0	0	0
D_0__Bacteria;D_1__Actinobacteria;D_2__Thermoleophilia;D_3__Solirubrobacterales;D_4__Solirubrobacteraceae;D_5__Solirubrobacter	Solirubrobacter	9.15131e-07	0.00892857	0	0	0	0	0	0	0	0	0	0	0	0	0	0	0	0	0	0	0	0.000102495	0	0	0	0	0	0	0	0	0	0	0	0	0	0	0	0	0	0	0	0	0	0	0	0	0	0
D_0__Bacteria;D_1__Patescibacteria;D_2__Gracilibacteria;D_3__Candidatus Peribacteria;D_4__Candidatus Peribacteria bacterium RIFCSPHIGHO2_02_FULL_53_20;D_5__Candidatus Peribacteria bacterium RIFCSPHIGHO2_02_FULL_53_20	U. m. of Candidatus Peribacteria order	9.1111e-07	0.00892857	0	0	0	0	0	0	0	0	0	0	0	0	0	0	0	0	0.000102044	0	0	0	0	0	0	0	0	0	0	0	0	0	0	0	0	0	0	0	0	0	0	0	0	0	0	0	0	0
D_0__Bacteria;D_1__Firmicutes;D_2__Erysipelotrichia;D_3__Erysipelotrichales;D_4__Erysipelotrichaceae;D_5__Candidatus Stoquefichus	Candidatus Stoquefichus	9.07117e-07	0.00892857	0	0	0	0	0	0	0	0	0	0.000101597	0	0	0	0	0	0	0	0	0	0	0	0	0	0	0	0	0	0	0	0	0	0	0	0	0	0	0	0	0	0	0	0	0	0	0	0
D_0__Bacteria;D_1__Proteobacteria;D_2__Gammaproteobacteria;D_3__Betaproteobacteriales;D_4__Burkholderiaceae;D_5__Schlegelella	Schlegelella	9.0211e-07	0.00892857	0	0.000101036	0	0	0	0	0	0	0	0	0	0	0	0	0	0	0	0	0	0	0	0	0	0	0	0	0	0	0	0	0	0	0	0	0	0	0	0	0	0	0	0	0	0	0	0
D_0__Bacteria;D_1__Patescibacteria;D_2__WS6 (Dojkabacteria);D_3__uncultured bacterium;D_4__uncultured bacterium;D_5__uncultured bacterium	U. m. of WS6 (Dojkabacteria) class	8.96758e-07	0.00892857	0	0	0	0	0	0	0	0	0	0	0	0	0	0	0	0	0	0	0	0	0	0	0	0	0	0	0	0	0	0	0	0	0	0	0	0	0	0	0	0	0	0	0	0	0	0
D_0__Bacteria;D_1__Planctomycetes;D_2__OM190;D_3__uncultured Crater Lake bacterium CL500-15;D_4__uncultured Crater Lake bacterium CL500-15;D_5__uncultured Crater Lake bacterium CL500-15	U. m. of OM190 class	8.93766e-07	0.0178571	0	0	0	0	0	0	0	0	0	0	0	0	4.4611e-05	0	0	0	0	0	0	0	0	0	0	0	0	0	0	0	0	0	0	0	0	0	0	0	0	0	0	0	0	0	0	0	0	0
D_0__Bacteria;D_1__Dependentiae;D_2__Babeliae;D_3__Babeliales;D_4__Vermiphilaceae;D_5__metagenome	U. m. of Vermiphilaceae family	8.87023e-07	0.0178571	0	0	0	0	5.74729e-05	0	0	0	0	0	0	0	0	0	0	0	0	0	0	0	0	0	0	0	0	0	0	0	0	0	0	0	0	0	0	0	0	0	0	0	0	0	0	0	0	0
D_0__Bacteria;D_1__Actinobacteria;D_2__Actinobacteria;D_3__Micrococcales;D_4__Microbacteriaceae;D_5__Yonghaparkia	Yonghaparkia	8.71821e-07	0.00892857	0	0	0	0	0	0	0	0	0	0	0	0	0	0	0	0	0	0	0	0	0	0	0	0	0	0	0	0	0	0	0	0	0	0	0	0	0	0	0	0	0	0	0	0	0	0
D_0__Bacteria;D_1__Cyanobacteria;D_2__Melainabacteria;D_3__Caenarcaniphilales;D_4__uncultured bacterium;D_5__uncultured bacterium	U. m. of Caenarcaniphilales order	8.45082e-07	0.00892857	0	0	0	0	0	0	0	9.46492e-05	0	0	0	0	0	0	0	0	0	0	0	0	0	0	0	0	0	0	0	0	0	0	0	0	0	0	0	0	0	0	0	0	0	0	0	0	0	0
D_0__Bacteria;D_1__Firmicutes;D_2__Clostridia;D_3__Clostridiales;D_4__Ruminococcaceae;D_5__Ruminococcaceae V9D2013 group	Ruminococcaceae V9D2013 group	8.45082e-07	0.00892857	0	0	0	0	0	0	0	9.46492e-05	0	0	0	0	0	0	0	0	0	0	0	0	0	0	0	0	0	0	0	0	0	0	0	0	0	0	0	0	0	0	0	0	0	0	0	0	0	0
D_0__Bacteria;D_1__Proteobacteria;D_2__Alphaproteobacteria;D_3__uncultured;D_4__uncultured bacterium;D_5__uncultured bacterium	U. m. of Alphaproteobacteria class	8.45082e-07	0.00892857	0	0	0	0	0	0	0	9.46492e-05	0	0	0	0	0	0	0	0	0	0	0	0	0	0	0	0	0	0	0	0	0	0	0	0	0	0	0	0	0	0	0	0	0	0	0	0	0	0
D_0__Bacteria;D_1__Proteobacteria;D_2__Gammaproteobacteria;D_3__R7C24;D_4__uncultured bacterium;D_5__uncultured bacterium	U. m. of R7C24 order	8.45082e-07	0.00892857	0	0	0	0	0	0	0	9.46492e-05	0	0	0	0	0	0	0	0	0	0	0	0	0	0	0	0	0	0	0	0	0	0	0	0	0	0	0	0	0	0	0	0	0	0	0	0	0	0
D_0__Bacteria;D_1__Patescibacteria;D_2__WWE3;D_3__uncultured bacterium;D_4__uncultured bacterium;D_5__uncultured bacterium	U. m. of WWE3 class	8.34768e-07	0.0178571	0	0	0	0	0	0	0	0	0	0	0	0	0	0	0	0	0	0	0	0	0	0	0	0	0	0	0	0	0	0	0	0	0	0	0	0	0	0	0	0	0	0	0	0	0	0
D_0__Bacteria;D_1__Firmicutes;D_2__Clostridia;D_3__Clostridiales;D_4__Family XII;D_5__Acidaminobacter	Acidaminobacter	7.96625e-07	0.00892857	0	0	0	0	0	0	0	0	0	0	0	0	8.9222e-05	0	0	0	0	0	0	0	0	0	0	0	0	0	0	0	0	0	0	0	0	0	0	0	0	0	0	0	0	0	0	0	0	0
D_0__Bacteria;D_1__Firmicutes;D_2__Clostridia;D_3__Clostridiales;D_4__Lachnospiraceae;D_5__Lachnospiraceae NC2004 group	Lachnospiraceae NC2004 group	7.96625e-07	0.00892857	0	0	0	0	0	0	0	0	0	0	0	0	8.9222e-05	0	0	0	0	0	0	0	0	0	0	0	0	0	0	0	0	0	0	0	0	0	0	0	0	0	0	0	0	0	0	0	0	0
D_0__Bacteria;D_1__Proteobacteria;D_2__Gammaproteobacteria;D_3__Alteromonadales;D_4__Alteromonadaceae;D_5__Alishewanella	Alishewanella	7.64552e-07	0.00892857	8.56299e-05	0	0	0	0	0	0	0	0	0	0	0	0	0	0	0	0	0	0	0	0	0	0	0	0	0	0	0	0	0	0	0	0	0	0	0	0	0	0	0	0	0	0	0	0	0
D_0__Bacteria;D_1__Patescibacteria;D_2__Microgenomatia;D_3__Candidatus Woesebacteria;D_4__uncultured bacterium;D_5__uncultured bacterium	U. m. of Candidatus Woesebacteria order	7.49963e-07	0.0178571	0	0	0	0	0	0	0	0	0	0	0	0	0	0	0	0	0	0	0	0	0	0	0	0	0	0	0	0	0	0	0	0	0	0	0	0	0	0	0	0	0	0	0	0	0	0
D_0__Bacteria;D_1__Firmicutes;D_2__Clostridia;D_3__Clostridiales;D_4__Christensenellaceae;D_5__Catabacter	Catabacter	7.39886e-07	0.00892857	0	0	0	0	0	0	0	0	0	0	0	0	0	0	0	0	0	0	0	0	0	0	0	0	0	0	0	0	0	0	0	0	0	0	0	0	0	0	0	0	0	0	0	0	0	0
D_0__Bacteria;D_1__Acidobacteria;D_2__Blastocatellia (Subgroup 4);D_3__11-24;D_4__metagenome;D_5__metagenome	U. m. of Blastocatellia (Subgroup 4) class (Acidobacteria phylum)	7.32105e-07	0.00892857	0	0	0	0	0	0	0	0	0	0	0	0	0	0	0	0	0	0	0	8.19958e-05	0	0	0	0	0	0	0	0	0	0	0	0	0	0	0	0	0	0	0	0	0	0	0	0	0	0
D_0__Bacteria;D_1__Bacteroidetes;D_2__Bacteroidia;D_3__Sphingobacteriales;D_4__env.OPS 17;D_5__metagenome	U. m. of env.OPS 17 family	7.32105e-07	0.00892857	0	0	0	0	0	0	0	0	0	0	0	0	0	0	0	0	0	0	0	8.19958e-05	0	0	0	0	0	0	0	0	0	0	0	0	0	0	0	0	0	0	0	0	0	0	0	0	0	0
D_0__Bacteria;D_1__Bacteroidetes;D_2__Ignavibacteria;D_3__OPB56;D_4__uncultured bacterium;D_5__uncultured bacterium	U. m. of OPB56 order	7.32105e-07	0.00892857	0	0	0	0	0	0	0	0	0	0	0	0	0	0	0	0	0	0	0	8.19958e-05	0	0	0	0	0	0	0	0	0	0	0	0	0	0	0	0	0	0	0	0	0	0	0	0	0	0
D_0__Bacteria;D_1__Proteobacteria;D_2__Gammaproteobacteria;D_3__Betaproteobacteriales;D_4__Aquaspirillaceae;D_5__Aquaspirillum	Aquaspirillum	7.32105e-07	0.00892857	0	0	0	0	0	0	0	0	0	0	0	0	0	0	0	0	0	0	0	8.19958e-05	0	0	0	0	0	0	0	0	0	0	0	0	0	0	0	0	0	0	0	0	0	0	0	0	0	0
D_0__Bacteria;D_1__Verrucomicrobia;D_2__Verrucomicrobiae;D_3__Chthoniobacterales;D_4__Chthoniobacteraceae;D_5__Chthoniobacter	Chthoniobacter	7.32105e-07	0.00892857	0	0	0	0	0	0	0	0	0	0	0	0	0	0	0	0	0	0	0	8.19958e-05	0	0	0	0	0	0	0	0	0	0	0	0	0	0	0	0	0	0	0	0	0	0	0	0	0	0
D_0__Bacteria;D_1__Verrucomicrobia;D_2__Verrucomicrobiae;D_3__Pedosphaerales;D_4__Pedosphaeraceae;D_5__Verrucomicrobia bacterium LX191	Verrucomicrobia bacterium LX191	7.32105e-07	0.00892857	0	0	0	0	0	0	0	0	0	0	0	0	0	0	0	0	0	0	0	8.19958e-05	0	0	0	0	0	0	0	0	0	0	0	0	0	0	0	0	0	0	0	0	0	0	0	0	0	0
D_0__Bacteria;D_1__Tenericutes;D_2__Mollicutes;D_3__Izimaplasmatales;D_4__gut metagenome;D_5__gut metagenome	U. m. of Izimaplasmatales order	7.25704e-07	0.0178571	0	5.77351e-05	0	0	0	0	0	0	0	0	0	0	0	0	0	0	0	0	0	0	0	0	0	0	0	0	0	0	0	0	0	0	0	0	0	0	0	0	0	0	0	0	0	2.35438e-05	0	0
D_0__Bacteria;D_1__Planctomycetes;D_2__Pla4 lineage;D_3__uncultured bacterium;D_4__uncultured bacterium;D_5__uncultured bacterium	U. m. of Pla4 lineage class	7.2481e-07	0.0178571	0	0	0	0	0	0	0	0	0	0	0	0	0	0	0	0	0	0	0	0	0	0	0	0	0	0	0	0	0	0	0	0	0	0	0	0	0	0	0	0	0	0	0	0	0	0
D_0__Bacteria;D_1__Proteobacteria;D_2__Gammaproteobacteria;D_3__Cellvibrionales;D_4__Halieaceae;D_5__OM60(NOR5) clade	OM60(NOR5) clade	6.94023e-07	0.0178571	0	4.33013e-05	0	0	0	0	0	0	0	0	0	0	0	0	0	0	0	0	0	0	0	0	0	0	0	0	0	0	0	0	0	0	0	0	0	3.44293e-05	0	0	0	0	0	0	0	0	0	0
D_0__Bacteria;D_1__Verrucomicrobia;D_2__Verrucomicrobiae;D_3__Opitutales;D_4__Opitutaceae;D_5__Opitutus	Opitutus	6.83603e-07	0.0178571	0	0	0	0	0	0	0	0	0	0	0	0	0	0	0	0	0	0	0	4.09979e-05	0	0	0	0	0	0	0	0	0	0	0	0	0	0	0	0	0	0	0	0	0	0	0	0	0	0
D_0__Bacteria;D_1__Patescibacteria;D_2__Gracilibacteria;D_3__Absconditabacteriales (SR1);D_4__metagenome;D_5__metagenome	U. m. of Absconditabacteriales (SR1) order	6.40022e-07	0.0178571	4.28149e-05	2.88675e-05	0	0	0	0	0	0	0	0	0	0	0	0	0	0	0	0	0	0	0	0	0	0	0	0	0	0	0	0	0	0	0	0	0	0	0	0	0	0	0	0	0	0	0	0
D_0__Bacteria;D_1__Bacteroidetes;D_2__Bacteroidia;D_3__Bacteroidales;D_4__Porphyromonadaceae;D_5__Porphyromonas	Porphyromonas	6.36512e-07	0.00892857	0	0	0	0	0	0	0	0	0	0	0	0	0	0	0	0	0	0	0	0	0	0	0	0	0	0	0	0	0	0	0	0	0	0	0	0	0	0	0	0	0	0	0	0	0	0
D_0__Bacteria;D_1__Proteobacteria;D_2__Gammaproteobacteria;D_3__Betaproteobacteriales;D_4__Rhodocyclaceae;D_5__Uliginosibacterium	Uliginosibacterium	6.07406e-07	0.00892857	0	0	0	0	0	0	0	0	0	0	0	0	0	0	0	0	6.80295e-05	0	0	0	0	0	0	0	0	0	0	0	0	0	0	0	0	0	0	0	0	0	0	0	0	0	0	0	0	0
D_0__Bacteria;D_1__Firmicutes;D_2__Clostridia;D_3__Clostridiales;D_4__Peptococcaceae;D_5__Peptococcus	Peptococcus	5.97469e-07	0.00892857	0	0	0	0	0	0	0	0	0	0	0	0	6.69165e-05	0	0	0	0	0	0	0	0	0	0	0	0	0	0	0	0	0	0	0	0	0	0	0	0	0	0	0	0	0	0	0	0	0
D_0__Bacteria;D_1__Firmicutes;D_2__Clostridia;D_3__Clostridiales;D_4__Eubacteriaceae;D_5__Anaerofustis	Anaerofustis	5.76086e-07	0.00892857	0	0	0	0	0	0	0	0	0	0	0	0	0	0	0	0	0	0	0	0	0	0	0	0	0	0	0	0	0	0	0	0	0	0	0	0	0	0	0	0	0	0	0	0	0	0
D_0__Bacteria;D_1__Proteobacteria;D_2__Alphaproteobacteria;D_3__Rickettsiales;D_4__Midichloriaceae;D_5__Candidatus Jidaibacter	Candidatus Jidaibacter	5.68965e-07	0.00892857	0	0	0	0	0	0	0	0	0	0	0	0	0	0	0	0	0	0	0	0	0	6.3724e-05	0	0	0	0	0	0	0	0	0	0	0	0	0	0	0	0	0	0	0	0	0	0	0	0
D_0__Bacteria;D_1__Chloroflexi;D_2__Ktedonobacteria;D_3__Ktedonobacterales;D_4__JG30-KF-AS9;D_5__uncultured soil bacterium	U. m. of JG30-KF-AS9 family	5.63744e-07	0.00892857	0	0	0	0	0	0	0	0	0	0	0	0	0	0	0	0	0	0	0	0	0	0	0	0	0	0	0	0	0	0	0	0	0	0	0	0	0	0	0	0	0	0	0	0	0	0
D_0__Bacteria;D_1__Chloroflexi;D_2__TK10;D_3__uncultured bacterium;D_4__uncultured bacterium;D_5__uncultured bacterium	U. m. of TK10 class	5.63388e-07	0.00892857	0	0	0	0	0	0	0	6.30994e-05	0	0	0	0	0	0	0	0	0	0	0	0	0	0	0	0	0	0	0	0	0	0	0	0	0	0	0	0	0	0	0	0	0	0	0	0	0	0
D_0__Bacteria;D_1__Actinobacteria;D_2__Actinobacteria;D_3__Streptosporangiales;D_4__Thermomonosporaceae;D_5__Actinomadura	Actinomadura	5.54914e-07	0.00892857	0	0	0	0	0	0	0	0	0	0	0	0	0	0	0	0	0	0	0	0	0	0	0	0	0	0	0	0	0	0	0	0	0	0	0	0	0	0	0	0	0	0	0	0	0	0
D_0__Bacteria;D_1__Verrucomicrobia;D_2__Verrucomicrobiae;D_3__Verrucomicrobiales;D_4__Verrucomicrobiaceae;D_5__Brevifollis	Brevifollis	5.49079e-07	0.00892857	0	0	0	0	0	0	0	0	0	0	0	0	0	0	0	0	0	0	0	6.14968e-05	0	0	0	0	0	0	0	0	0	0	0	0	0	0	0	0	0	0	0	0	0	0	0	0	0	0
D_0__Bacteria;D_1__Actinobacteria;D_2__Actinobacteria;D_3__Frankiales;D_4__Sporichthyaceae;D_5__hgcI clade	U. m. of Sporichthyaceae family	5.15492e-07	0.00892857	0	5.77351e-05	0	0	0	0	0	0	0	0	0	0	0	0	0	0	0	0	0	0	0	0	0	0	0	0	0	0	0	0	0	0	0	0	0	0	0	0	0	0	0	0	0	0	0	0
D_0__Bacteria;D_1__Firmicutes;D_2__Clostridia;D_3__Clostridiales;D_4__Family XIII;D_5__(Eubacterium) nodatum group	Eubacterium nodatum group (Clostridiales order, Family XIII family)	5.15492e-07	0.00892857	0	5.77351e-05	0	0	0	0	0	0	0	0	0	0	0	0	0	0	0	0	0	0	0	0	0	0	0	0	0	0	0	0	0	0	0	0	0	0	0	0	0	0	0	0	0	0	0	0
D_0__Bacteria;D_1__Firmicutes;D_2__Erysipelotrichia;D_3__Erysipelotrichales;D_4__Erysipelotrichaceae;D_5__Holdemania	Holdemania	5.15492e-07	0.00892857	0	5.77351e-05	0	0	0	0	0	0	0	0	0	0	0	0	0	0	0	0	0	0	0	0	0	0	0	0	0	0	0	0	0	0	0	0	0	0	0	0	0	0	0	0	0	0	0	0
D_0__Bacteria;D_1__Gemmatimonadetes;D_2__Gemmatimonadetes;D_3__Gemmatimonadales;D_4__Gemmatimonadaceae;D_5__Gemmatimonas	Gemmatimonas	5.15492e-07	0.00892857	0	5.77351e-05	0	0	0	0	0	0	0	0	0	0	0	0	0	0	0	0	0	0	0	0	0	0	0	0	0	0	0	0	0	0	0	0	0	0	0	0	0	0	0	0	0	0	0	0
D_0__Bacteria;D_1__Proteobacteria;D_2__Gammaproteobacteria;D_3__Betaproteobacteriales;D_4__T34;D_5__uncultured bacterium	U. m. of Betaproteobacteriales order	5.15492e-07	0.00892857	0	5.77351e-05	0	0	0	0	0	0	0	0	0	0	0	0	0	0	0	0	0	0	0	0	0	0	0	0	0	0	0	0	0	0	0	0	0	0	0	0	0	0	0	0	0	0	0	0
D_0__Bacteria;D_1__Bacteroidetes;D_2__Bacteroidia;D_3__Cytophagales;D_4__Flammeovirgaceae;D_5__Flammeovirga	Flammeovirga	5.1349e-07	0.00892857	0	0	0	0	0	0	0	0	0	0	0	0	0	0	0	0	0	0	0	0	0	0	0	0	0	0	0	0	0	0	0	0	0	0	0	0	0	0	0	0	0	0	0	0	0	0
D_0__Bacteria;D_1__Bacteroidetes;D_2__Bacteroidia;D_3__Cytophagales;D_4__Microscillaceae;D_5__uncultured	U. m. of Microscillaceae family	5.1349e-07	0.00892857	0	0	0	0	0	0	0	0	0	0	0	0	0	0	0	0	0	0	0	0	0	0	0	0	0	0	0	0	0	0	0	0	0	0	0	0	0	0	0	0	0	0	0	0	0	0
D_0__Bacteria;D_1__Proteobacteria;D_2__Deltaproteobacteria;D_3__Myxococcales;D_4__Blfdi19;D_5__uncultured bacterium	U. m. of Blfdi19 family	5.1349e-07	0.00892857	0	0	0	0	0	0	0	0	0	0	0	0	0	0	0	0	0	0	0	0	0	0	0	0	0	0	0	0	0	0	0	0	0	0	0	0	0	0	0	0	0	0	0	0	0	0
D_0__Bacteria;D_1__Actinobacteria;D_2__Coriobacteriia;D_3__OPB41;D_4__uncultured actinobacterium;D_5__uncultured actinobacterium	U. m. of OPB41 order	4.98497e-07	0.00892857	0	0	0	0	0	0	0	0	0	0	0	0	0	0	0	0	0	0	0	0	0	0	0	0	0	0	0	0	0	0	0	0	0	0	0	0	0	0	0	0	0	0	0	0	0	0
D_0__Bacteria;D_1__Proteobacteria;D_2__Alphaproteobacteria;D_3__Rhodospirillales;D_4__uncultured;D_5__Azospirillum sp. 47_25	Azospirillum sp. 47_25	4.98497e-07	0.00892857	0	0	0	0	0	0	0	0	0	0	0	0	0	0	0	0	0	0	0	0	0	0	0	0	0	0	0	0	0	0	0	0	0	0	0	0	0	0	0	0	0	0	0	0	0	0
D_0__Bacteria;D_1__Chloroflexi;D_2__Anaerolineae;D_3__Anaerolineales;D_4__Anaerolineaceae;D_5__Flexilinea	Flexilinea	4.86571e-07	0.00892857	0	0	0	0	0	0	0	0	0	0	0	0	0	0	0	0	0	0	0	0	0	0	0	0	0	0	0	0	0	0	0	0	0	0	0	0	0	0	0	0	0	0	0	0	0	0
D_0__Bacteria;D_1__Chloroflexi;D_2__Anaerolineae;D_3__Ardenticatenales;D_4__Ardenticatenaceae;D_5__Ardenticatena	Ardenticatena	4.72824e-07	0.00892857	0	0	0	0	0	0	0	0	0	0	0	0	0	0	0	0	0	0	0	0	0	0	0	0	0	0	0	0	0	0	0	0	0	0	0	0	0	0	0	0	0	0	0	0	0	0
D_0__Bacteria;D_1__Proteobacteria;D_2__Alphaproteobacteria;D_3__Rhizobiales;D_4__Rhizobiales Incertae Sedis;D_5__uncultured	U. m. of Rhizobiales Incertae Sedis family	4.66414e-07	0.00892857	0	0	0	0	0	0	0	0	0	0	0	0	0	0	0	0	0	0	0	0	0	0	0	0	0	0	0	0	0	0	0	0	0	0	0	0	0	0	0	0	0	0	0	0	0	0
D_0__Bacteria;D_1__Proteobacteria;D_2__Deltaproteobacteria;D_3__Myxococcales;D_4__Sandaracinaceae;D_5__uncultured	U. m. of Sandaracinaceae family	4.55555e-07	0.00892857	0	0	0	0	0	0	0	0	0	0	0	0	0	0	0	0	5.10221e-05	0	0	0	0	0	0	0	0	0	0	0	0	0	0	0	0	0	0	0	0	0	0	0	0	0	0	0	0	0
D_0__Archaea;D_1__Euryarchaeota;D_2__Halobacteria;D_3__Halobacteriales;D_4__Haloferacaceae;D_5__Halolamina	Halolamina	4.51052e-07	0.00892857	0	0	0	0	0	0	0	0	0	0	0	0	0	0	0	0	0	0	0	0	0	0	0	0	0	0	0	0	0	0	0	0	0	0	0	0	0	0	0	0	0	0	0	0	0	0
D_0__Bacteria;D_1__Actinobacteria;D_2__Actinobacteria;D_3__Corynebacteriales;D_4__Nocardiaceae;D_5__Nocardia	Nocardia	4.38112e-07	0.00892857	0	0	0	0	0	0	0	0	0	0	0	0	0	0	0	0	0	0	0	0	0	0	0	0	0	0	0	0	0	0	0	0	0	0	0	0	0	0	0	0	0	0	0	0	0	0
D_0__Bacteria;D_1__Bacteroidetes;D_2__Bacteroidia;D_3__Sphingobacteriales;D_4__Sphingobacteriaceae;D_5__Sphingobacterium	Sphingobacterium	4.38112e-07	0.00892857	0	0	0	0	0	0	0	0	0	0	0	0	0	0	0	0	0	0	0	0	0	0	0	0	0	0	0	0	0	0	0	0	0	0	0	0	0	0	0	0	0	0	0	0	0	0
D_0__Bacteria;D_1__Patescibacteria;D_2__ABY1;D_3__Candidatus Kerfeldbacteria;D_4__uncultured bacterium;D_5__uncultured bacterium	U. m. of Candidatus Kerfeldbacteria order	4.29227e-07	0.00892857	0	0	0	0	0	0	0	0	0	0	0	0	0	0	0	0	0	0	0	0	0	0	0	0	0	0	0	0	0	0	0	0	0	0	0	0	0	0	0	0	0	0	0	0	0	0
D_0__Bacteria;D_1__Bacteroidetes;D_2__Bacteroidia;D_3__Bacteroidales;D_4__M2PB4-65 termite group;D_5__uncultured bacterium	U. m. of Bacteroidales order	4.01537e-07	0.00892857	0	0	0	4.49721e-05	0	0	0	0	0	0	0	0	0	0	0	0	0	0	0	0	0	0	0	0	0	0	0	0	0	0	0	0	0	0	0	0	0	0	0	0	0	0	0	0	0	0
D_0__Archaea;D_1__Euryarchaeota;D_2__Thermococci;D_3__Methanofastidiosales;D_4__uncultured;D_5__uncultured archaeon	U. m. of Methanofastidiosales order	3.98366e-07	0.00892857	0	0	0	0	0	0	0	0	0	0	0	0	0	0	0	0	0	0	0	0	0	0	0	0	0	0	0	0	0	0	0	0	0	0	0	0	0	0	0	0	0	0	0	0	0	0
D_0__Bacteria;D_1__Acidobacteria;D_2__Acidobacteriia;D_3__Solibacterales;D_4__Solibacteraceae (Subgroup 3);D_5__Paludibaculum	Paludibaculum	3.98312e-07	0.00892857	0	0	0	0	0	0	0	0	0	0	0	0	4.4611e-05	0	0	0	0	0	0	0	0	0	0	0	0	0	0	0	0	0	0	0	0	0	0	0	0	0	0	0	0	0	0	0	0	0
D_0__Bacteria;D_1__Bacteroidetes;D_2__Bacteroidia;D_3__Chitinophagales;D_4__Chitinophagaceae;D_5__Terrimonas	Terrimonas	3.98312e-07	0.00892857	0	0	0	0	0	0	0	0	0	0	0	0	4.4611e-05	0	0	0	0	0	0	0	0	0	0	0	0	0	0	0	0	0	0	0	0	0	0	0	0	0	0	0	0	0	0	0	0	0
D_0__Bacteria;D_1__Spirochaetes;D_2__Spirochaetia;D_3__Spirochaetales;D_4__Spirochaetaceae;D_5__Spirochaeta 2	Spirochaeta 2	3.98312e-07	0.00892857	0	0	0	0	0	0	0	0	0	0	0	0	4.4611e-05	0	0	0	0	0	0	0	0	0	0	0	0	0	0	0	0	0	0	0	0	0	0	0	0	0	0	0	0	0	0	0	0	0
D_0__Bacteria;D_1__Verrucomicrobia;D_2__Verrucomicrobiae;D_3__Opitutales;D_4__Puniceicoccaceae;D_5__Cerasicoccus	Cerasicoccus	3.98312e-07	0.00892857	0	0	0	0	0	0	0	0	0	0	0	0	4.4611e-05	0	0	0	0	0	0	0	0	0	0	0	0	0	0	0	0	0	0	0	0	0	0	0	0	0	0	0	0	0	0	0	0	0
D_0__Bacteria;D_1__Verrucomicrobia;D_2__Verrucomicrobiae;D_3__Opitutales;D_4__Puniceicoccaceae;D_5__uncultured	U. m. of Puniceicoccaceae family	3.98312e-07	0.00892857	0	0	0	0	0	0	0	0	0	0	0	0	4.4611e-05	0	0	0	0	0	0	0	0	0	0	0	0	0	0	0	0	0	0	0	0	0	0	0	0	0	0	0	0	0	0	0	0	0
D_0__Bacteria;D_1__Firmicutes;D_2__Clostridia;D_3__Clostridiales;D_4__Ruminococcaceae;D_5__DTU089	DTU089	3.86619e-07	0.00892857	0	4.33013e-05	0	0	0	0	0	0	0	0	0	0	0	0	0	0	0	0	0	0	0	0	0	0	0	0	0	0	0	0	0	0	0	0	0	0	0	0	0	0	0	0	0	0	0	0
D_0__Bacteria;D_1__Proteobacteria;D_2__Deltaproteobacteria;D_3__Myxococcales;D_4__mle1-27;D_5__metagenome	U. m. of mle1-27 family	3.86619e-07	0.00892857	0	4.33013e-05	0	0	0	0	0	0	0	0	0	0	0	0	0	0	0	0	0	0	0	0	0	0	0	0	0	0	0	0	0	0	0	0	0	0	0	0	0	0	0	0	0	0	0	0
D_0__Bacteria;D_1__Proteobacteria;D_2__Gammaproteobacteria;D_3__EC3;D_4__uncultured proteobacterium;D_5__uncultured proteobacterium	U. m. of Gammaproteobacteria class	3.84058e-07	0.00892857	0	0	0	0	0	0	0	0	0	0	0	0	0	0	0	0	0	0	0	0	0	0	0	0	0	0	0	0	0	0	0	0	0	0	0	0	0	0	0	0	0	0	0	0	0	0
D_0__Bacteria;D_1__Patescibacteria;D_2__Parcubacteria;D_3__Candidatus Vogelbacteria;D_4__Candidatus Vogelbacteria bacterium GWA1_51_14;D_5__Candidatus Vogelbacteria bacterium GWA1_51_14	U. m. of Candidatus Vogelbacteria order	3.7931e-07	0.00892857	0	0	0	0	0	0	0	0	0	0	0	0	0	0	0	0	0	0	0	0	0	4.24827e-05	0	0	0	0	0	0	0	0	0	0	0	0	0	0	0	0	0	0	0	0	0	0	0	0
D_0__Bacteria;D_1__Bacteroidetes;D_2__Bacteroidia;D_3__Flavobacteriales;D_4__NS9 marine group;D_5__metagenome	U. m. of Flavobacteriales order	3.73872e-07	0.00892857	0	0	0	0	0	0	0	0	0	0	0	0	0	0	0	0	0	0	0	0	0	0	0	0	0	0	0	0	0	0	0	0	0	0	0	0	0	0	0	0	0	0	0	0	0	0
D_0__Bacteria;D_1__Bacteroidetes;D_2__Bacteroidia;D_3__Cytophagales;D_4__Spirosomaceae;D_5__Flectobacillus	Flectobacillus	3.66053e-07	0.00892857	0	0	0	0	0	0	0	0	0	0	0	0	0	0	0	0	0	0	0	4.09979e-05	0	0	0	0	0	0	0	0	0	0	0	0	0	0	0	0	0	0	0	0	0	0	0	0	0	0
D_0__Bacteria;D_1__Elusimicrobia;D_2__Elusimicrobia;D_3__Elusimicrobiales;D_4__Elusimicrobiaceae;D_5__Elusimicrobium	Elusimicrobium	3.66053e-07	0.00892857	0	0	0	0	0	0	0	0	0	0	0	0	0	0	0	0	0	0	0	4.09979e-05	0	0	0	0	0	0	0	0	0	0	0	0	0	0	0	0	0	0	0	0	0	0	0	0	0	0
D_0__Bacteria;D_1__Verrucomicrobia;D_2__Verrucomicrobiae;D_3__Verrucomicrobiales;D_4__Verrucomicrobiaceae;D_5__uncultured	U. m. of Verrucomicrobiaceae family	3.66053e-07	0.00892857	0	0	0	0	0	0	0	0	0	0	0	0	0	0	0	0	0	0	0	4.09979e-05	0	0	0	0	0	0	0	0	0	0	0	0	0	0	0	0	0	0	0	0	0	0	0	0	0	0
D_0__Bacteria;D_1__Thermotogae;D_2__Thermotogae;D_3__Kosmotogales;D_4__Kosmotogaceae;D_5__Kosmotoga	Kosmotoga	3.36584e-07	0.00892857	0	0	0	0	0	0	0	0	0	0	0	0	0	0	0	0	0	0	0	0	0	0	0	0	0	0	0	0	0	0	0	0	0	0	0	0	0	0	0	0	0	0	0	0	0	0
D_0__Bacteria;D_1__Actinobacteria;D_2__Coriobacteriia;D_3__Coriobacteriales;D_4__Coriobacteriaceae;D_5__Coriobacterium	Coriobacterium	3.27024e-07	0.00892857	0	0	0	0	0	0	0	0	0	0	0	0	0	0	0	0	0	0	0	0	0	0	0	0	0	0	0	0	0	0	0	0	0	0	0	0	0	0	0	0	0	0	3.66267e-05	0	0	0
D_0__Bacteria;D_1__Fibrobacteres;D_2__Fibrobacteria;D_3__Fibrobacterales;D_4__Fibrobacteraceae;D_5__possible genus 06	U. m. of Fibrobacteraceae family	3.2063e-07	0.00892857	0	0	0	0	0	0	0	0	0	0	0	0	0	0	0	0	0	0	0	0	0	0	0	0	0	0	0	0	0	0	0	0	0	0	0	0	0	0	0	0	0	0	0	0	0	0
D_0__Bacteria;D_1__Epsilonbacteraeota;D_2__Campylobacteria;D_3__Campylobacterales;D_4__Arcobacteraceae;D_5__Arcobacter	Arcobacter	3.03703e-07	0.00892857	0	0	0	0	0	0	0	0	0	0	0	0	0	0	0	0	3.40148e-05	0	0	0	0	0	0	0	0	0	0	0	0	0	0	0	0	0	0	0	0	0	0	0	0	0	0	0	0	0
D_0__Archaea;D_1__Euryarchaeota;D_2__Archaeoglobi;D_3__Archaeoglobales;D_4__Archaeoglobaceae;D_5__Ferroglobus	Ferroglobus	2.95067e-07	0.00892857	0	0	0	0	0	0	0	0	0	0	0	0	0	0	0	0	0	0	0	0	0	0	0	0	0	0	0	0	0	0	0	0	0	0	0	0	0	0	0	0	0	0	0	0	0	0
D_0__Bacteria;D_1__Proteobacteria;D_2__Alphaproteobacteria;D_3__Acetobacterales;D_4__Acetobacteraceae;D_5__Roseomonas	Roseomonas	2.81549e-07	0.00892857	0	0	0	0	0	0	0	0	0	0	0	0	0	0	0	0	0	0	0	0	0	0	0	0	0	0	0	0	0	0	0	0	0	0	0	0	0	0	0	0	0	0	0	0	0	0
D_0__Bacteria;D_1__Bacteroidetes;D_2__Bacteroidia;D_3__Cytophagales;D_4__Spirosomaceae;D_5__Lacihabitans	Lacihabitans	2.57746e-07	0.00892857	0	2.88675e-05	0	0	0	0	0	0	0	0	0	0	0	0	0	0	0	0	0	0	0	0	0	0	0	0	0	0	0	0	0	0	0	0	0	0	0	0	0	0	0	0	0	0	0	0
D_0__Bacteria;D_1__Chlamydiae;D_2__Chlamydiae;D_3__Chlamydiales;D_4__Simkaniaceae;D_5__Ga0074140	U. m. of Simkaniaceae family	2.57746e-07	0.00892857	0	2.88675e-05	0	0	0	0	0	0	0	0	0	0	0	0	0	0	0	0	0	0	0	0	0	0	0	0	0	0	0	0	0	0	0	0	0	0	0	0	0	0	0	0	0	0	0	0
D_0__Bacteria;D_1__Chloroflexi;D_2__Chloroflexia;D_3__Thermomicrobiales;D_4__JG30-KF-CM45;D_5__metagenome	U. m. of JG30-KF-CM45 family	2.49248e-07	0.00892857	0	0	0	0	0	0	0	0	0	0	0	0	0	0	0	0	0	0	0	0	0	0	0	0	0	0	0	0	0	0	0	0	0	0	0	0	0	0	0	0	0	0	0	0	0	0
[truncated: 66 more columns]
