# Supplementary material for: A pilot study to disentangle the infant gut microbiota composition and identification of bacteria correlates with high fat mass
Source: Microbiome Res Rep. 2023 Jun 25;2(3):23. doi: 10.20517/mrr.2023.11 (PMC10688801; doi:10.20517/mrr.2023.11)
Supplement: Supplementary file 1 [file mrr-2-3-23-SupplementaryMaterials.zip › mrr-2-3-23-SupplementaryMaterials/TableS6.xlsx]

## Sheet: TableS6
Table S6. Cross-tabulation analysis between the type of delivery, duration of pregnancy, feeding and sex variables.
Contingency Table							Contingency Table								Contingency Table
			Duration of pregnancy							Feeding								Gender
			Late Preterm	Term	Total					Exclusive breast milk	Breast milk and formula	Exclusively formula	Total					Male	Female	Total
Mode of delivery	Vaginal	Count	5	18	23		Mode of delivery	Vaginal	Count	18	5	0	23		Mode of delivery	Vaginal	Count	13	10	23
		Expected Count	7.29268	15.7073	23				Expected Count	15.7073	6.73171	0.56098	23				Expected Count	11.7805	11.2195	23
		Row%	21.7391	78.2609	100				Row%	78.2609	21.7391	0	100				Row%	56.5217	43.4783	100
		Col%	38.4615	64.2857	56.0976				Col%	64.2857	41.6667	0	56.0976				Col%	61.9048	50	56.0976
		Total%	12.1951	43.9024	56.0976				Total%	43.9024	12.1951	0	56.0976				Total%	31.7073	24.3902	56.0976
	C-section	Count	8	10	18			C-section	Count	10	7	1	18			C-section	Count	8	10	18
		Expected Count	5.70732	12.2927	18				Expected Count	12.2927	5.26829	0.43902	18				Expected Count	9.21951	8.78049	18
		Row%	44.4444	55.5556	100				Row%	55.5556	38.8889	5.55556	100				Row%	44.4444	55.5556	100
		Col%	61.5385	35.7143	43.9024				Col%	35.7143	58.3333	100	43.9024				Col%	38.0952	50	43.9024
		Total%	19.5122	24.3902	43.9024				Total%	24.3902	17.0732	2.43902	43.9024				Total%	19.5122	24.3902	43.9024
	Total	Count	13	28	41			Total	Count	28	12	1	41			Total	Count	21	20	41
		Expected Count	13	28	41				Expected Count	28	12	1	41				Expected Count	21	20	41
		Row%	31.7073	68.2927	100				Row%	68.2927	29.2683	2.43902	100				Row%	51.2195	48.7805	100
		Col%	100	100	100				Col%	100	100	100	100				Col%	100	100	100
		Total%	31.7073	68.2927	100				Total%	68.2927	29.2683	2.43902	100				Total%	51.2195	48.7805	100
Chi-Square Test							Chi-Square Test								Chi-Square Test
	ChiSquare	DF	Prob > ChiSq					ChiSquare	DF	Prob > ChiSq						ChiSquare	DF	Prob > ChiSq
Pearson Chi-Square	2.40402	1	0.12102				Pearson Chi-Square	3.05472	2	0.21711					Pearson Chi-Square	0.58949	1	0.44262
Measures of Association							Measures of Association								Measures of Association
	Value							Value								Value
Cramer's V	0.24215						Cramer's V	0.27296							Cramer's V	0.11991
