# Supplementary material for: A pilot study to disentangle the infant gut microbiota composition and identification of bacteria correlates with high fat mass
Source: Microbiome Res Rep. 2023 Jun 25;2(3):23. doi: 10.20517/mrr.2023.11 (PMC10688801; doi:10.20517/mrr.2023.11)
Supplement: Supplementary file 1 [file mrr-2-3-23-SupplementaryMaterials.zip › mrr-2-3-23-SupplementaryMaterials/TableS7.xlsx]

## Sheet: TableS7
Table S7. Functional prediction of fatty acid metabolism of the samples sequenced in this study.
Pathways	EC	S014-T1-S	S021-T3-S	S031-T3-S	S034-T3-S
Fat digestion and absorption	2.3.1.51	6.92446e-05	2.59679e-05	4.59943e-05	5.28678e-05
	2.3.1.9	3.5848e-06	2.61677e-05	5.95765e-05	1.5832e-05
	2.6.1.1	0.000232828	0.000163798	0.000175643	7.05375e-05
	3.1.1.3	0	1.3982e-06	2.7781e-06	1.6962e-06
Fatty acid degradation	1.1.1.1	0.000733767	0.00182155	0.00171275	0.00113369
	1.1.1.35	1.1698e-05	0.000126244	0.00020929	0.000113934
	1.2.1.3	1.8867e-06	6.1923e-06	6.4824e-06	1.7811e-05
	1.3.3.6	4.7169e-06	1.997e-07	0	2.8271e-06
	1.3.8.1	0	0	1.543e-07	0
	1.3.8.7	8.6791e-06	8.5894e-05	0.000164684	0.000108421
	2.3.1.16	1.8113e-05	0.000213537	0.000328288	0.000360462
	2.3.1.9	3.5848e-06	2.61677e-05	5.95765e-05	1.5832e-05
	4.2.1.17	5.849e-06	5.53317e-05	5.20137e-05	0.000142347
	6.2.1.3	0.000112074	0.000180577	0.000204196	7.77467e-05
Adipocytokine signaling pathway	2.7.10.2	0.00136754	0.000313813	0.000370887	0.000192529
	2.7.11.1	0.000115471	0.000371142	0.000240467	0.000158038
	3.1.3.48	3.41506e-05	1.8577e-05	3.27208e-05	4.42449e-05
	4.1.1.32	1.30187e-05	6.7916e-06	1.2347e-06	1.2722e-06
	6.2.1.3	0.000112074	0.000180577	0.000204196	7.77467e-05
AMPK signaling pathway	2.3.1.286	1.67923e-05	5.47324e-05	1.99103e-05	9.895e-06
	2.3.1.85	5.66e-07	2.5967e-06	2.0064e-06	4.24e-07
	2.4.1.11	4.7169e-06	0	0	0
	2.7.1.11	0.000467543	0.00012944	0.000134742	0.000309856
	2.7.11.1	0.000115471	0.000371142	0.000240467	0.000158038
	3.1.3.11	0.000314903	0.000223724	0.000277664	0.000413896
	3.1.3.16	3.9622e-06	4.77411e-05	4.76921e-05	0.000126939
	4.1.1.32	1.30187e-05	6.7916e-06	1.2347e-06	1.2722e-06
	6.3.4.14	0.000437166	0.000127043	0.000174254	0.000107291
	6.4.1.2	8.58483e-05	0.000185971	0.000164067	0.000118175
Fatty acid biosynthesis	1.1.1.100	0.000214338	0.000189966	0.000219631	0.000165106
	1.14.19.2	0	1.997e-07	0	0
	1.3.1.104	0	3.995e-07	1.389e-06	0
	1.3.1.9	2.11318e-05	1.95758e-05	5.75701e-05	3.60462e-05
	2.3.1.179	0.000512071	0.000634018	0.000587894	0.000386614
	2.3.1.180	0.000206413	0.000107068	7.45478e-05	0.000221508
	2.3.1.39	0.000149433	8.01012e-05	6.79111e-05	0.000208927
	2.3.1.41	9.33954e-05	0.000114459	0.000131655	7.27992e-05
	2.3.1.85	5.66e-07	2.5967e-06	2.0064e-06	4.24e-07
	2.3.1.86	0.000133772	0.00172188	0.000560421	2.58684e-05
	4.2.1.59	6.73579e-05	4.93391e-05	6.2046e-05	0.000115348
	6.2.1.3	0.000112074	0.000180577	0.000204196	7.77467e-05
	6.4.1.2	8.58483e-05	0.000185971	0.000164067	0.000118175
Peroxisome	1.1.1.42	0.000166225	0.000305223	0.000216081	8.31183e-05
	1.11.1.24	0.00011132	0.000182375	0.000156813	3.78838e-05
	1.11.1.6	0.000385468	0.000126244	0.00015172	0.000300244
	1.15.1.1	7.22635e-05	7.53071e-05	0.000107423	0.000135845
	1.17.1.4	1.41508e-05	0.000172787	4.87725e-05	0.000937344
	1.3.3.6	4.7169e-06	1.997e-07	0	2.8271e-06
	2.3.1.16	1.8113e-05	0.000213537	0.000328288	0.000360462
	2.5.1.18	8.8678e-06	0.000152612	0.00026686	0.000171184
	2.7.1.36	3.773e-07	1.15857e-05	5.7107e-06	2.9685e-06
	2.7.4.2	3.773e-07	1.43822e-05	5.5563e-06	5.654e-07
	3.6.1.22	0.000128867	0.000357759	0.000211296	4.83443e-05
	4.1.3.4	0.000101131	0	1.5434e-06	1.413e-07
	6.2.1.3	0.000112074	0.000180577	0.000204196	7.77467e-05
	7.6.2.8	5.66e-07	1.25844e-05	2.82448e-05	2.7282e-05
PPAR signaling pathway	1.1.1.40	0.000308865	7.77041e-05	0.000127488	0.000159451
	1.3.1.104	0	3.995e-07	1.389e-06	0
	2.3.1.179	0.000512071	0.000634018	0.000587894	0.000386614
	2.3.1.286	1.67923e-05	5.47324e-05	1.99103e-05	9.895e-06
	2.3.1.9	3.5848e-06	2.61677e-05	5.95765e-05	1.5832e-05
	2.3.3.10	5.66e-07	1.81775e-05	1.06496e-05	1.8376e-06
	2.6.1.1	0.000232828	0.000163798	0.000175643	7.05375e-05
	2.7.1.30	0.000270186	0.000179578	0.000264236	0.000173163
	3.1.1.3	0	1.3982e-06	2.7781e-06	1.6962e-06
	7.6.2.8	5.66e-07	1.25844e-05	2.82448e-05	2.7282e-05
